# Supplementary material for: Plant and animal endemism in the eastern Andean slope: challenges to conservation
Source: BMC Ecol. 2012 Jan 27;12:1. doi: 10.1186/1472-6785-12-1 (PMC3311091; doi:10.1186/1472-6785-12-1)
Supplement: Additional file 2 — Endemic species model results. [file 1472-6785-12-1-S2.XLS]

## Sheet: Appendix 4
Appendix 4. Endemic Species Modeling Results				To accompany Swenson et al. 2012. Plant and animal endemism in the eastern Andean slope: Challenges to conservation. BMC Ecology
See website for graphic maps of individual distributions http://www.natureserve.org/aboutUs/latinamerica/andes_amazon_endemic.jsp
See website for GIS data download of individual species: http://www.natureserve.org/aboutUs/latinamerica/gis_data_downloads.jsp
Group	Order	Family	Species	Number of Unique Localities	Model*	Range Size (km2)
Plants
	Filicales
		Cyatheaceae
			Cnemidaria alatissima	1	Deductive	49
			Cyathea arnecornelii	6	m3	360
			Cyathea bettinae	1	Deductive	388
			Cyathea boliviana	24	m3	25155
			Cyathea multisegmenta	2	m3	5879
	Celastrales
		Aquifoliaceae
			Ilex aggregata	18	m4	143572
			Ilex anonoides	12	m4	120156
			Ilex crassifolioides	7	m3	34296
			Ilex gotardensis	5	m4	15822
			Ilex herzogii	6	m4	3035
			Ilex hippocrateoides	17	m4	71456
			Ilex imbricata	2	m4	499
			Ilex loretoica	1	Deductive	77
			Ilex mandonii	10	m3	26401
			Ilex microsticta	6	m2	47527
			Ilex pseudoebenacea	3	m4	723
			Ilex tarapotina	6	m3	104227
			Ilex trichoclada	3	m3	8352
			Ilex villosula	8	m3	69690
	Campanulales
		Campanulaceae
			Centropogon bangii	1	Deductive	2
			Centropogon brittonianus	17	m4	1650
			Centropogon eilersii	3	m3/Partial	1320
			Centropogon gloriosus	8	m3	2539
			Centropogon incanus	18	m2	17450
			Centropogon isabellinus	7	m3	1805
			Centropogon magnificus	2	m4	30
			Centropogon mandonis	25	m3	20980
			Centropogon perlongus	3	m3	6297
			Centropogon reflexus	10	m2	643
			Centropogon roseus	11	m4	117044
			Centropogon sciaphilus	11	m4	63517
			Centropogon umbrosus	20	m3	35512
			Centropogon unduavensis	6	m3	883
			Centropogon varicus	4	m4	3913
			Centropogon vitifolius	1	Deductive	78
			Centropogon yungasensis	13	m3	75152
			Siphocampylus actinothrix	8	m3	6638
			Siphocampylus andinus	21	m3	10667
			Siphocampylus angustiflorus	5	m2	15550
			Siphocampylus arachnes	3	m3	8180
			Siphocampylus ayersiae	6	m3	22588
			Siphocampylus bilabiatus	11	m4	31074
			Siphocampylus boliviensis	44	m4	30895
			Siphocampylus comosus	7	m4	3201
			Siphocampylus correoides	5	m3	4394
			Siphocampylus dubius	6	m3	1374
			Siphocampylus flagelliformis	13	m3	32567
			Siphocampylus kuntzeanus	1	Deductive	78
			Siphocampylus longior	5	m4	24510
			Siphocampylus membranaceus	4	m4	11407
			Siphocampylus neurotrichus	4	m4	1643
			Siphocampylus oblongifolius	2	m3	865
			Siphocampylus plegmatocaulis	3	m3	1178
			Siphocampylus radiatus	9	m3	4142
			Siphocampylus reflexus	3	m4	1941
			Siphocampylus rosmarinifolius	8	m2	2677
			Siphocampylus rusbyanus	19	m4	58915
			Siphocampylus sparsipilus	2	Deductive	507
			Siphocampylus spruceanus	1	Deductive	80
			Siphocampylus subcordatus	2	Deductive	157
			Siphocampylus tunarensis	6	m4	7874
			Siphocampylus tunicatus	9	m4	2579
			Siphocampylus vatkeanus	2	m3	55
			Siphocampylus werdermannii	8	m3	37077
	Ericales
		Ericaceae
			Bejaria infundibula	12	m3	9692
			Cavendishia martii	59	m2	71814
			Cavendishia punctata	10	m3	13002
			Ceratostema ferreyrae	1	Deductive	623
			Demosthenesia buxifolia	4	m4	17759
			Demosthenesia cordifolia	1	Deductive	1077
			Demosthenesia dudleyi	1	Deductive	1271
			Demosthenesia mandonii	54	m3	32211
			Demosthenesia oppositifolia	4	m2	4260
			Demosthenesia pearcei	8	m1	15519
			Demosthenesia spectabilis	18	m4	13176
			Demosthenesia vilcabambensis	2	m2	5693
			Demosthenesia weberbauerii	1	Deductive	1288
			Diogenesia boliviana	11	m4	10150
			Diogenesia laxa	1	Deductive	1288
			Diogenesia racemosa	3	m4	4845
			Diogenesia vargasiana	6	m2	2101
			Disterigma ovatum	10	m4	16288
			Disterigma pallidum	10	m3	5329
			Disterigma pernettyoides	35	m3	43495
			Polyclita turbinata	30	m4	3611
			Psammisia globosa	2	Deductive	945
			Satyria boliviana	8	m4	16378
			Satyria neglecta	1	Deductive	87
			Satyria polyantha	2	m4	3584
			Satyria vargasii	2	m3	10303
			Siphonandra boliviana	1	Deductive	76
			Siphonandra elliptica	32	m2	69075
			Sphyrospermum buesii	1	Deductive	307
			Sphyrospermum sessiliflorum	2	Deductive	158
			Themistoclesia peruviana	8	m2	45897
			Themistoclesia unduavensis	5	m2	5327
			Thibaudia axillaris	1	Deductive	22
			Thibaudia biflora	1	Deductive	13830
			Thibaudia cardiophylla	1	Deductive	51
			Thibaudia crenulata	49	m4	63715
			Thibaudia croatii	3	m3	1240
			Thibaudia densiflora	7	m2	5196
			Thibaudia dudleyi	6	m1	3034
			Thibaudia herrerae	1	Deductive	659
			Thibaudia macrocalyx	21	m4	5195
			Thibaudia rauhii	2	m2	1017
			Thibaudia regularis	4	m4	14828
			Thibaudia uniflora	1	Deductive	75
			Vaccinium elvirae	7	m1	16890
			Vaccinium mathewsii	7	m4	3543
			Vaccinium sphyrospermoides	1	Deductive	520
	Fabales
		Fabaceae
			Inga amboroensis	1	Deductive	703
			Inga approximata	16	m3	29864
			Inga augustii	1	Deductive	78
			Inga cynometrifolia	2	m4	739
			Inga expansa	21	m4/Partial	46174
			Inga fosteriana	1	Deductive	79
			Inga gereauana	3	m4	8540
			Inga killipiana	5	m4	35587
			Inga lineata	14	m3	83091
			Inga longipes	9	m2	39581
			Inga maynensis	10	m4	17710
			Inga megalobotrys	1	Deductive	1251
			Inga pluricarpellata	2	m3	9629
			Inga porcata	5	m4	85533
			Inga steinbachii	28	m4/Partial	237600
			Inga tarapotensis	2	Deductive	501
			Mimosa boliviana	54	m4	34667
			Mimosa cuzcoana	5	m4	2846
			Mimosa pectinatipinna	6	m4	7218
			Mimosa revoluta	38	m4	27240
			Mimosa rusbyana	4	m4	3646
			Mimosa williamsii	1	Deductive	4
			Mimosa woodii	4	m4	3440
	Myrtales
		Onagraceae
			Fuchsia abrupta	22	m3	15121
			Fuchsia apetala	79	m4	63311
			Fuchsia austromontana	24	m3/Partial	27433
			Fuchsia ceracea	1	Deductive	79
			Fuchsia chloroloba	11	m4	24355
			Fuchsia cochabambana	9	m3	5600
			Fuchsia confertifolia	2	m2	732
			Fuchsia coriacifolia	1	Deductive	43
			Fuchsia decussata	17	m3	42288
			Fuchsia ferreyrae	7	m4	20988
			Fuchsia fontinalis	12	m2	9615
			Fuchsia furfuracea	23	m4	23115
			Fuchsia garleppiana	7	m4	8103
			Fuchsia huanucoensis	3	m4	3894
			Fuchsia inflata	10	m3	11893
			Fuchsia juntasensis	13	m4	26313
			Fuchsia llewelynii	2	m2	613
			Fuchsia macropetala	7	m4	5696
			Fuchsia macrophylla	37	m4	72659
			Fuchsia mathewsii	18	m3	5027
			Fuchsia mezae	1	Deductive	25
			Fuchsia nana	9	m4	7342
			Fuchsia ovalis	6	m2	9576
			Fuchsia pilosa	7	m3	2587
			Fuchsia rivularis	15	m4	6629
			Fuchsia salicifolia	9	m4	12095
			Fuchsia sanctae-rosae	84	m3	62713
			Fuchsia sanmartina	4	m4	3594
			Fuchsia simplicicaulis	10	m3	26549
			Fuchsia tincta	9	m4	1251
			Fuchsia tunariensis	8	m4	8473
			Fuchsia vargasiana	6	m3	2073
			Fuchsia wurdackii	4	m3	676
	Polygalales
		Malpighiaceae
			Adelphia macrophylla	3	m4	13830
			Adelphia mirabilis	1	Deductive	77
			Amorimia camporum	7	m3	5866
			Bunchosia berlinii	7	m3	12242
			Bunchosia bonplandiana	1	Deductive	14
			Diplopterys schunkei	1	Deductive	78
			Diplopterys woytkowskii	3	m4	37558
			Excentradenia boliviana	1	Deductive	77
			Heteropterys actinoctenia	1	Deductive	79
			Heteropterys andina	3	m4	553
			Heteropterys fulva	1	Deductive	80
			Heteropterys magnifica	1	Deductive	78
			Heteropterys oxenderi	2	m4	355
			Hiraea christianeae	1	Deductive	77
			Lophopterys peruviana	3	m4	5167
			Mascagnia boliviana	1	Deductive	76
			Mezia russellii	2	m4	2078
			Stigmaphyllon aberrans	4	m3	4415
			Stigmaphyllon argenteum	19	m3	71171
			Stigmaphyllon coloratum	5	m4	30698
			Stigmaphyllon cuzcanum	4	m4	1265
			Stigmaphyllon peruvianum	7	m3	3221
			Stigmaphyllon tarapotense	3	m4	2569
			Stigmaphyllon yungasense	2	m3	1474
			Tetrapterys stipulacea	1	Deductive	79
	Rosales
		Brunelliaceae
			Brunellia boliviana	29	m3	17914
			Brunellia briquetii	1	Deductive	80
			Brunellia brunnea	3	m3	9937
			Brunellia coroicoana	10	Deductive	4460
			Brunellia cuzcoensis	1	Deductive	1395
			Brunellia dichapetaloides	1	Deductive	58
			Brunellia dulcis	1	Deductive	34
			Brunellia hexasepala	1	Deductive	61
			Brunellia rhoides	21	m1	23186
			Brunellia weberbaueri	1	Deductive	1834
		Chrysobalanaceae
			Hirtella aramangensis	1	Deductive	62
			Hirtella beckii	1	Deductive	9
			Hirtella lightioides	12	Deductive	8186
			Hirtella revillae	8	m3	21891
			Hirtella standleyi	1	Deductive	65
			Licania boliviensis	3	m4/Partial	7019
			Licania bullata	1	Deductive	323
			Licania cecidiophora	2	m2	2780
			Licania filomenoi	2	m4	3460
			Licania klugii	8	m2	76618
			Licania tambopatensis	4	m4	37330
			Licania trigonioides	1	Deductive	76
			Licania vasquezii	1	Deductive	80
	Sapindales
		Anacardiaceae
			Mauria boliviana	1	Deductive	82
			Mauria denticulata	1	Deductive	329
			Mauria killipii	5	m4	17345
			Schinopsis peruviana	5	m4	2351
			Thyrsodium herrerense	5	Deductive	105975
	Scrophulariales
		Acanthaceae
			Aphelandra campii	2	Deductive	112
			Aphelandra castanifolia	24	m1	70712
			Aphelandra cuscoensis	3	m4	30513
			Aphelandra dasyantha	3	m3	593
			Aphelandra eurystoma	3	m4	14871
			Aphelandra ferreyrae	5	m3	6946
			Aphelandra goodspeedii	17	m4	121788
			Aphelandra hapala	1	Deductive	2334
			Aphelandra inaequalis	3	Deductive	6288
			Aphelandra jacobinoides	4	m1	1987
			Aphelandra juninensis	1	Deductive	56
			Aphelandra kolobantha	4	m4	2588
			Aphelandra latibracteata	9	m3	9727
			Aphelandra limbatifolia	3	m4	4993
			Aphelandra luyensis	1	Deductive	30
			Aphelandra macrosiphon	6	m1/Partial	16092
			Aphelandra modesta	1	Deductive	79
			Aphelandra montis-scalaris	1	Deductive	352
			Aphelandra mucronata	4	m3	1463
			Aphelandra neillii	5	m3	18877
			Aphelandra pepe-parodii	2	Deductive	6359
			Aphelandra peruviana	2	Deductive	3613
			Aphelandra rubra	32	m2	44965
			Aphelandra rusbyi	8	m3	79719
			Aphelandra tillettii	1	Deductive	1261
			Aphelandra weberbaueri	1	Deductive	406
			Aphelandra wurdackii	2	m2	1374
			Dicliptera palmariensis	2	Deductive	183
			Dicliptera purpurascens	9	m4/Partial	10472
			Justicia albadenia	11	m3	53467
			Justicia alpina	5	m1	2977
			Justicia aphelandroides	2	Deductive	207
			Justicia arcuata	10	m4/Partial	45522
			Justicia beckii	5	m2	28300
			Justicia boliviensis	41	m2	53592
			Justicia chapareensis	2	Deductive	141
			Justicia concavibracteata	4	m1	204251
			Justicia cuspidulata	1	Deductive	79
			Justicia cuzcoensis	3	Deductive	13235
			Justicia dryadum	6	m4	45775
			Justicia elegantissima	1	Deductive	79
			Justicia hylophila	3	m3	26785
			Justicia iochila	1	Deductive	79
			Justicia israelvargasii	2	m4	6695
			Justicia kessleri	10	m4	4827
			Justicia lancifolia	1	Deductive	2318
			Justicia longiacuminata	2	m3	27
			Justicia loretensis	1	Deductive	352
			Justicia manserichensis	6	m2	20772
			Justicia megalantha	2	m3	5229
			Justicia mendax	3	m3	7026
			Justicia miguelii	10	m4	13969
			Justicia monopleurantha	9	m2	29864
			Justicia pluriformis	6	m1	5115
			Justicia pozuzoensis	1	Deductive	224
			Justicia pyrrhostachya	2	Deductive	159
			Justicia rauhii	5	m3	15442
			Justicia ruiziana	2	Deductive	156
			Justicia rusbyana	5	m4	5011
			Justicia soukupii	2	Deductive	4128
			Justicia steinbachiorum	2	m4	1211
			Justicia tarapotensis	1	Deductive	78
			Justicia tremulifolia	1	Deductive	77
			Justicia umbricola	6	m1	4791
			Justicia weberbaueri	2	Deductive	1258
			Justicia yungensis	4	m2	7770
			Justicia yuyoeensis	2	m1	1871
			Mendoncia aurea	1	Deductive	76
			Mendoncia gigas	2	Deductive	158
			Mendoncia killipii	3	Deductive	236
			Mendoncia klugii	2	Deductive	422
			Mendoncia peruviana	1	Deductive	79
			Mendoncia robusta	3	m4	14208
			Mendoncia smithii	4	m4	1339
			Mendoncia tarapotana	7	m2	21617
			Odontonema hookerianum	2	m4	835
			Oplonia grandiflora	1	Deductive	78
			Orophochilus stipulaceus	2	m3	520
			Pachystachys badiospica	5	m4	118156
			Pachystachys fosteri	1	Deductive	78
			Pachystachys incarnata	1	Deductive	78
			Pachystachys killipii	1	Deductive	76
			Pachystachys longibracteata	4	m4	2059
			Pachystachys ossolae	14	m2	58594
			Pachystachys puberula	14	m2	5714
			Pachystachys rosea	2	m4	1671
			Pachystachys schunkei	1	Deductive	227
			Pseuderanthemum weberbaueri	1	Deductive	466
			Ruellia antiquorum	7	m4	2448
			Ruellia beckii	1	Deductive	286
			Ruellia dolichosiphon	1	Deductive	51039
			Ruellia gracilis	6	m4	16291
			Ruellia haenkeana	82	m3/Partial	113061
			Ruellia pearcei	26	m2/Partial	110927
			Ruellia phyllocalyx	1	Deductive	77
			Ruellia rauhii	1	Deductive	77
			Ruellia ruiziana	17	m1	104702
			Ruellia tarapotana	10	m4	168354
			Ruellia tessmannii	1	Deductive	79
			Ruellia yurimaguensis	15	m3/Partial	64908
			Sanchezia arborea	1	Deductive	77
			Sanchezia aurantiaca	1	Deductive	77
			Sanchezia aurea	1	Deductive	107
			Sanchezia bicolor	1	Deductive	70
			Sanchezia capitata	1	Deductive	74
			Sanchezia conferta	2	Deductive	801
			Sanchezia cyathibractea	1	Deductive	78
			Sanchezia dasia	1	Deductive	76
			Sanchezia decora	1	Deductive	77
			Sanchezia ferreyrae	1	Deductive	76
			Sanchezia filamentosa	4	m2	30232
			Sanchezia flava	2	m4	516
			Sanchezia killipii	1	Deductive	78
			Sanchezia klugii	3	m3	10095
			Sanchezia lasia	2	Deductive	153
			Sanchezia lispa	1	Deductive	77
			Sanchezia loranthifolia	2	m4	4635
			Sanchezia megalia	7	m2	30333
			Sanchezia ovata	6	m2	115458
			Sanchezia oxysepala	5	m2	11006
			Sanchezia pedicellata	1	Deductive	76
			Sanchezia pulchra	3	m2	151
			Sanchezia punicea	2	m4	3948
			Sanchezia rhodochroa	1	Deductive	78
			Sanchezia rosea	1	Deductive	79
			Sanchezia rubriflora	4	m3	3464
			Sanchezia sanmartininensis	1	Deductive	77
			Sanchezia scandens	9	m3	69165
			Sanchezia sprucei	3	m4	13215
			Sanchezia stenantha	8	m4	23858
			Sanchezia stenomacra	3	m4	13971
			Sanchezia sylvestris	1	Deductive	65
			Sanchezia tarapotensis	3	m3	10893
			Sanchezia tigrina	3	Deductive	229
			Sanchezia villosa	1	Deductive	55
			Sanchezia williamsii	1	Deductive	140
			Sanchezia woytkowskii	1	Deductive	13
			Sanchezia wurdackii	3	m4	4346
			Sanchezia xantha	1	Deductive	39
			Stenostephanus cochabambensis	4	m4	641
			Stenostephanus crenulatus	32	m4	19722
			Stenostephanus davidsonii	4	m4/Partial	9309
			Stenostephanus krukoffii	4	m1	21464
			Stenostephanus longistaminus	11	m2/Partial	42355
			Stenostephanus lyman-smithii	16	m1	23684
			Stenostephanus pyramidalis	8	m3	5855
			Stenostephanus spicatus	3	m3	498
			Stenostephanus sprucei	4	m4	44693
			Stenostephanus tenellus	4	m2	25016
			Streblacanthus amoenus	10	m3	72855
			Suessenguthia barthleniana	12	m4/Partial	24652
			Suessenguthia koessleri	5	m3	2954
			Suessenguthia vargasii	14	m2/Partial	69356
			Suessenguthia wenzelii	2	Deductive	18117
			Tetramerium surcubambense	1	Deductive	57
			Tetramerium zeta	2	Deductive	800
			Trichosanchezia chrysothrix	3	m4	3517
	Theales
		Marcgraviaceae
			Marcgravia longifolia	8	m3	44822
			Marcgravia weberbaueri	16	m4	77737
			Sarcopera oxystilis	20	m4	32314
			Schwartzia magnifica	10	m4	67625
			Souroubea fragilis	6	m4/Partial	26414
			Souroubea peruviana	3	m3	8072
			Souroubea stichadenia	5	m4	15661
	Violales
		Loasaceae
			Caiophora canarinoides	38	m2	24174
			Caiophora madrequisa	9	m3	20137
			Caiophora vargasii	1	Deductive	276
			Mentzelia heterosepala	4	m4	10371
			Nasa aspiazui	1	Deductive	80
			Nasa callacallensis	1	Deductive	78
			Nasa colanii	1	Deductive	54
			Nasa driesslei	2	m4	3145
			Nasa ferruginea	7	m4	22551
			Nasa formosissima	3	m3	481
			Nasa herzogii	3	m4	1867
			Nasa kuelapensis	1	Deductive	57
			Nasa limata	2	m3	6444
			Nasa nubicolorum	1	Deductive	28
			Nasa pascoensis	1	Deductive	67
			Nasa stuebeliana	2	m4	655
			Nasa tingomariensis	6	m4	11241
			Nasa umbraculifera	1	Deductive	29
			Nasa victorii	1	Deductive	53
	Violales
		Passifloraceae
			Passiflora amazonica	3	m3	6611
			Passiflora aristulata	10	m3	13968
			Passiflora buchtienii	7	m2	715
			Passiflora callacallensis	1	Deductive	19
			Passiflora chaparensis	3	m4	1451
			Passiflora cirrhipes	1	Deductive	77
			Passiflora cuzcoensis	1	Deductive	78
			Passiflora dalechampioides	4	m2	17761
			Passiflora fernandezii	2	Deductive	156
			Passiflora ferruginea	5	m3	34353
			Passiflora frutescens	2	m3	482
			Passiflora guenteri	1	Deductive	79
			Passiflora hastifolia	1	Deductive	32
			Passiflora heterohelix	1	Deductive	76
			Passiflora inca	4	m4	1061
			Passiflora insignis	11	m3	705
			Passiflora leptoclada	3	m1	32781
			Passiflora macropoda	12	m4	2321
			Passiflora mandonii	32	m3/Partial	14424
			Passiflora nephrodes	13	m3	4711
			Passiflora parvifolia	10	m3/Partial	25597
			Passiflora pascoensis	5	m3	4612
			Passiflora poeppigii	1	Deductive	79
			Passiflora quadriflora	1	Deductive	78
			Passiflora runa	1	Deductive	78
			Passiflora skiantha	1	Deductive	80
			Passiflora solomonii	7	m4	5904
			Passiflora tarapotina	12	m3	23475
			Passiflora tatei	15	m3	21810
			Passiflora venosa	4	Deductive	316
			Passiflora weberbaueri	1	Deductive	24
			Passiflora weigendii	1	Deductive	59
Amphibians
	Anura
		Bufonidae
			Atelopus andinus	3	m2	4938
			Atelopus dimorphus	2	Deductive	98
			Atelopus epikeisthos	1	Deductive	80
			Atelopus erythropus	2	m3	2810
			Atelopus pulcher	9	m3	34999
			Atelopus pyrodactylus	1	Deductive	79
			Atelopus reticulatus	1	Deductive	78
			Atelopus seminiferus	1	Deductive	77
			Atelopus siranus	1	Deductive	79
			Atelopus tricolor	20	m4	60435
			Bufo amboroensis	2	m4	134
			Bufo arborescandens	2	m4	1336
			Bufo chavin	3	m4	3302
			Bufo fissipes	7	m4	63171
			Bufo inca	8	m4	26413
			Bufo justinianoi	6	m2	7056
			Bufo multiverrucosus	2	m3	428
			Bufo nesiotes	1	Deductive	79
			Bufo quechua	5	m4	6695
			Bufo stanlaii	16	m4	29192
			Truebella tothastes	1	Deductive	79
		Centrolenidae
			Centrolene azulae	1	Deductive	78
			Centrolene fernandoi	1	Deductive	77
			Centrolene lemniscatum	1	Deductive	78
			Centrolene mariae	1	Deductive	79
			Centrolene muelleri	1	Deductive	78
			Cochranella chancas	1	Deductive	77
			Cochranella croceopodes	2	m4	1121
			Cochranella ocellata	3	m4	9989
			Cochranella phenax	1	Deductive	77
			Cochranella pluvialis	3	m4	28562
			Cochranella saxiscandens	1	Deductive	79
			Cochranella spiculata	10	m2	7974
			Cochranella tangarana	1	Deductive	77
			Cochranella truebae	5	m3	212
			Hyalinobatrachium bergeri	20	m3	86887
			Hyalinobatrachium lemur	1	Deductive	77
		Dendrobatidae
			Colostethus aeruginosus	1	Deductive	78
			Colostethus alessandroi	3	Deductive	116
			Colostethus argyrogaster	5	m4	14505
			Colostethus craspedoceps	1	Deductive	76
			Colostethus eleutherodactylus	1	Deductive	78
			Colostethus idiomelas	6	Deductive	1633
			Colostethus insulatus	1	Deductive	106
			Colostethus leucophaeus	1	Deductive	79
			Colostethus mcdiarmidi	4	m4	28067
			Colostethus mittermeieri	2	m1	420
			Colostethus ornatus	2	Deductive	329
			Colostethus patitae	1	Deductive	79
			Colostethus poecilonotus	1	Deductive	79
			Colostethus sordidatus	1	Deductive	76
			Colostethus spilotogaster	1	Deductive	77
			Colostethus trilineatus	43	m3/Partial	690992
			Colostethus utcubambensis	1	Deductive	79
			Cryptophyllobates azureiventris	3	m3	9706
			Dendrobates biolat	10	m4	58003
			Dendrobates captivus	1	Deductive	78
			Dendrobates fantasticus	5	Deductive	275
			Dendrobates imitator	14	Deductive	1688
			Dendrobates lamasi	5	m4	20861
			Dendrobates mysteriosus	1	Deductive	77
			Dendrobates reticulatus	6	Deductive	38400
			Dendrobates sirensis	1	Deductive	79
			Dendrobates variabilis	4	m4	6446
			Epipedobates bassleri	13	m3	14220
			Epipedobates bolivianus	5	m2	14790
			Epipedobates cainarachi	4	m4	4171
			Epipedobates planipaleae	1	Deductive	79
			Epipedobates pongoensis	1	Deductive	80
			Epipedobates rubriventris	1	Deductive	79
			Epipedobates silverstonei	5	Deductive	941
			Epipedobates simulans	4	m2	5745
			Epipedobates smaragdinus	6	m3	22513
		Hylidae
			Dendropsophus allenorum	5	m4	3783
			Dendropsophus aperomeus	6	m3	34931
			Dendropsophus delarivai	9	m4/Partial	84968
			Dendropsophus joannae	2	m2	29716
			Hyla chlorostea	1	Deductive	51
			Hyloscirtus antoniiochoai	2	m3	63
			Hyloscirtus armatus	37	m2	70957
			Hyloscirtus charazani	1	Deductive	112
			Hypsiboas balzani	24	m2	51568
			Hypsiboas callipleura	8	m4/Partial	12092
			Hypsiboas melanopleura	1	Deductive	79
			Hypsiboas palaestes	3	m3	399
			Phyllomedusa baltea	3	m3	1700
			Phyllomedusa duellmani	2	m2	1684
			Osteocephalus elkejungingerae	5	m4	33802
			Osteocephalus leoniae	3	Deductive	1518
			Scinax oreites	12	m3/Partial	10151
			Scinax pedromedinae	12	m4	44897
		Leptodactylidae
			Edalorhina nasuta	2	m4	202
			Eleutherodactylus araiodactylus	1	Deductive	77
			Eleutherodactylus ardalonychus	3	m3	4752
			Eleutherodactylus ashkapara	3	m3	95
			Eleutherodactylus bearsei	5	m3	11872
			Eleutherodactylus bisignatus	3	m4	414
			Eleutherodactylus caliginosus	1	Deductive	78
			Eleutherodactylus citriogaster	5	Deductive	243
			Eleutherodactylus condor	9	m4	24190
			Eleutherodactylus corrugatus	3	Deductive	744
			Eleutherodactylus cruralis	59	m2/Partial	227134
			Eleutherodactylus cuneirostris	1	Deductive	77
			Eleutherodactylus danae	56	m3/Partial	143926
			Eleutherodactylus delius	1	Deductive	77
			Eleutherodactylus fraudator	10	m3	2520
			Eleutherodactylus imitatrix	6	m4	20284
			Eleutherodactylus infraguttatus	1	Deductive	79
			Eleutherodactylus lindae	3	m4	36
			Eleutherodactylus lirellus	6	m4	21103
			Eleutherodactylus llojsintuta	5	m4	4797
			Eleutherodactylus lucida	2	m4	13
			Eleutherodactylus luscombei	3	m3	12382
			Eleutherodactylus melanogaster	2	Deductive	88
			Eleutherodactylus mendax	14	m2	45591
			Eleutherodactylus mercedesae	6	m4	28399
			Eleutherodactylus metabates	1	Deductive	79
			Eleutherodactylus olivaceus	14	m3/Partial	9157
			Eleutherodactylus pataikos	1	Deductive	76
			Eleutherodactylus percnopterus	6	m3	17703
			Eleutherodactylus platydactylus	64	m2/Partial	91964
			Eleutherodactylus pluvicanorus	15	m4	5731
			Eleutherodactylus rhabdolaemus	49	m2	115157
			Eleutherodactylus rufioculis	3	Deductive	171
			Eleutherodactylus sagittulus	2	m3	184
			Eleutherodactylus salaputium	7	Deductive	236
			Eleutherodactylus scitulus	1	Deductive	79
			Eleutherodactylus stictoboubonis	1	Deductive	78
			Eleutherodactylus toftae	45	m2	159554
			Eleutherodactylus zongoensis	1	Deductive	77
			Gastrotheca abdita	1	Deductive	78
			Gastrotheca atympana	1	Deductive	28
			Gastrotheca excubitor	13	m4	9818
			Gastrotheca lauzuricae	1	Deductive	59
			Gastrotheca ochoai	4	m3	1960
			Gastrotheca ossilaginis	2	m4	109
			Gastrotheca phalarosa	1	Deductive	77
			Gastrotheca rebeccae	4	Deductive	1337
			Gastrotheca splendens	1	Deductive	418
			Gastrotheca stictopleura	5	m3	124
			Gastrotheca testudinea	13	m2	130743
			Gastrotheca zeugocystis	1	Deductive	78
			Ischnocnema sanctaecrucis	6	m2	8107
			Ischnocnema saxatilis	11	m3	5011
			Leptodactylus didymus	18	Deductive	286791
			Leptodactylus griseigularis	30	m1	100237
			Leptodactylus pascoensis	2	m3	27058
			Leptodactylus rhodostima	1	Deductive	77
			Phrynopus adenopleurus	1	Deductive	117
			Phrynopus bagrecitoi	2	Deductive	96
			Phrynopus bracki	2	Deductive	90
			Phrynopus carpish	2	m3	11956
			Phrynopus fallaciosus	1	Deductive	40
			Phrynopus iatamasi	2	m4	97
			Phrynopus kauneorum	4	m3	102
			Phrynopus kempffi	2	m3	155
			Phrynopus laplacai	6	m3	115
			Phrynopus pinguis	1	Deductive	326
			Phyllonastes carrascoicola	3	m3	1068
			Phyllonastes duellmani	1	Deductive	78
			Phyllonastes lynchi	1	Deductive	79
			Phyllonastes ritarasquinae	2	m1	603
			Telmatobius atahualpai	4	m4	3674
			Telmatobius bolivianus	8	m4	18046
			Telmatobius colanensis	1	Deductive	77
			Telmatobius edaphonastes	1	Deductive	79
			Telmatobius necopinus	1	Deductive	79
			Telmatobius sibiricus	5	m4	600
			Telmatobius timens	2	m4	1971
			Telmatobius truebae	6	m4	3117
			Telmatobius yuracare	7	m3	4049
		Microhylidae
			Altigius alios	2	Deductive	624
	Caudata
		Plethodontidae
			Bolitoglossa digitigrada	1	Deductive	78
	Gymnophiona
		Caeciliidae
			Caecilia inca	1	Deductive	79
			Caecilia marcusi	6	m2	82543
			Oscaecilia koepckeorum	1	Deductive	78
		Rhinatrematidae
			Epicrionops peruvianus	1	Deductive	78
Mammals
	Didelphimorphia
		Didelphidae
			Gracilinanus aceramarcae	12	m4	59084
			Marmosa andersoni	3	Deductive	121856
			Marmosops creightoni	3	m4	6337
	Paucituberculata
		Caenolestidae
			Lestoros inca	25	m4	30108
	Cingulata
		Dasypodidae
			Dasypus pilosus	13	m4	24156
	Primates
		Aotidae
			Aotus miconax	5	m4	29385
		Pitheciidae
			Callicebus aureipalatii	2	m4	336
			Callicebus modestus	2	m4	3890
			Callicebus oenanthe	8	m4	15979
			Callicebus olallae	2	Deductive	2047
		Atelidae
			Oreonax flavicauda	10	m4	41669
	Rodentia
		Sciuridae
			Sciurus pyrrhinus	17	m4	220762
			Sciurus sanborni	8	m4	57815
		Cricetidae
			Akodon aerosus	70	m4	155455
			Akodon kofordi	8	m4	38198
			Akodon mimus	32	m3	14723
			Akodon orophilus	22	m4	47267
			Akodon siberiae	6	m4	9698
			Akodon surdus	5	m4	11508
			Akodon torques	38	m4	31515
			Amphinectomys savamis	2	m4	1111
			Lenoxus apicalis	11	m4	33723
			Neusticomys peruviensis	3	Deductive	113629
			Oecomys phaeotis	8	m4	228897
			Oryzomys keaysi	46	m4	96882
			Oryzomys levipes	53	m4	56203
			Oryzomys polius	4	m3	34961
			Oxymycterus hiska	7	m4	123701
			Oxymycterus hucucha	4	m4	5258
			Oxymycterus inca	16	m4	344920
			Rhagomys longilingua	3	Deductive	8861
			Rhipidomys ochrogaster	1	Deductive	33
			Thomasomys apeco	3	m4	1294
			Thomasomys daphne	19	m4	17417
			Thomasomys eleusis	3	m4	1650
			Thomasomys gracilis	7	m4	5939
			Thomasomys incanus	10	m4	23772
			Thomasomys ischyurus	3	m4	17341
			Thomasomys kalinowskii	13	m4	51442
			Thomasomys ladewi	3	m4	19889
			Thomasomys macrotis	2	m4	464
			Thomasomys notatus	12	m4	37911
			Thomasomys onkiro	1	Deductive	60
			Thomasomys oreas	18	m4	62719
			Thomasomys rosalinda	1	Deductive	35
		Dasyproctidae
			Dasyprocta kalinowskii	11	m4	91425
		Abrocomidae
			Cuscomys ashaninka	1	Deductive	60
		Echimyidae
			Dactylomys peruanus	5	m4	46372
			Makalata rhipidura	8	m3	109091
			Mesomys leniceps	2	m4	8874
	Chiroptera
		Molossidae
			Mormopterus phrudus	2	m3	3678
		Phyllostomidae
			Carollia manu	7	m4	95677
			Mimon koepckeae	2	m3	316
			Sturnira nana	2	m4	1150
	Artiodactyla
		Cervidae
			Mazama chunyi	34	m4	62430
Birds
	Tinamiformes
		Tinamidae
			Nothocercus nigrocapillus	26	m1	78903
	Galliformes
		Cracidae
			Pauxi unicornis	15	m3/m4	8647
		Odontophoridae
			Odontophorus balliviani	26	m2	46443
	Psittaciformes
		Psittacidae
			Ara glaucogularis	23	m4	8914
			Nannopsittaca dachilleae	15	Partial/Hand	101517
			Hapalopsittaca melanotis	35	m4	20210
	Strigiformes
		Strigidae
			Megascops marshalli	6	m4	12709
			Xenoglaux loweryi	5	m4	3016
	Apodiformes
		Trochilidae
			Phaethornis koepckeae	23	m1	42113
			Phaethornis stuarti	31	m4/Partial	52064
			Leucippus viridicauda	10	m4	19770
			Phlogophilus harterti	14	m4	18036
			Heliodoxa branickii	15	m3	86582
			Aglaeactis castelnaudii	18	m4	9102
			Metallura theresiae	16	m4	20699
			Metallura eupogon	12	m3	14306
			Metallura aeneocauda	41	m4	28690
			Loddigesia mirabilis	6	m4	3054
	Piciformes
		Capitonidae
			Capito wallacei	1	Deductive	139
			Eubucco versicolor	88	m1	170959
		Ramphastidae
			Aulacorhynchus huallagae	3	m4	4810
			Andigena cucullata	38	m3	31107
		Picidae
			Picumnus steindachneri	7	m2	5616
			Picumnus castelnau	8	m4	21837
			Picumnus subtilis	8	Deductive	18026
	Passeriformes
		Furnariidae
			Cinclodes aricomae	14	Deductive	5641
			Leptasthenura xenothorax	10	m4	3948
			Schizoeaca helleri	8	m3	24629
			Schizoeaca harterti	26	m3	11312
			Synallaxis cabanisi	50	m4	77703
			Cranioleuca marcapatae	14	m4	13220
			Cranioleuca albiceps	33	m4	28748
			Cranioleuca henricae	12	m4	2239
			Thripophaga berlepschi	7	m4	5779
			Asthenes urubambensis	29	m4	35023
			Asthenes berlepschi	10	Deductive	473
			Simoxenops striatus	22	m4	37130
			Thripadectes scrutator	25	m4	69519
		Thamnophilidae
			Thamnophilus aroyae	34	m4	24723
			Myrmotherula grisea	21	m1	29755
			Herpsilochmus motacilloides	10	m4	48064
			Herpsilochmus parkeri	2	m3	4971
			Herpsilochmus gentryi	11	Deductive	2208
			Terenura sharpei	5	m4	26064
			Myrmoborus melanurus	8	m4	59279
			Percnostola arenarum	11	m4	11045
			Pithys castaneus	3	m2/Partial	1894
		Formicariidae
			Formicarius rufifrons	6	m4	83184
			Grallaria eludens	5	m4	309168
			Grallaria carrikeri	5	m4	19418
			Grallaria przewalskii	12	m4	6376
			Grallaria capitalis	8	m4	6439
			Grallaria erythroleuca	11	m4	17462
			Grallaria blakei	7	m4	3832
			Grallaria erythrotis	45	m3	22754
			Hylopezus auricularis	5	m3	1098
			Grallaricula ochraceifrons	3	m3	2086
		Rhinocryptidae
			Scytalopus parvirostris	63	m3	78423
			Scytalopus macropus	12	m4	10129
			Scytalopus femoralis	21	m4	49171
			Scytalopus altirostris	5	m2	10044
			Scytalopus acutirostris	2	Deductive	6218
			Scytalopus urubambae	1	Deductive	78
			Scytalopus schulenbergi	19	m4	12922
		Tyrannidae
			Leptopogon taczanowskii	29	m4	38206
			Anairetes agraphia	16	m4	38401
			Anairetes alpinus	17	m4	42821
			Phylloscartes parkeri	9	m4	38579
			Phyllomyias sp. nov.	9	m4	3012
			Zimmerius bolivianus	54	m4	56428
			Zimmerius villarejoi	3	m4/Partial	2416
			Zimmerius viridiflavus	27	m4	41361
			Pseudotriccus simplex	17	m4	43356
			Myiornis albiventris	43	m4	67211
			Hemitriccus spodiops	33	m4	41720
			Poecilotriccus luluae	8	m4	3950
			Poecilotriccus albifacies	16	Deductive	2924
			Poecilotriccus pulchellus	5	Deductive	3506
			Myiophobus inornatus	15	m3	21416
			Myiotheretes fuscorufus	28	m3	45346
		Cotingidae
			Doliornis sclateri	12	m4	19922
			Pipreola intermedia	52	m4	52226
			Pipreola pulchra	15	m1	41514
			Lipaugus uropygialis	16	m4	15436
		Pipridae
			Lepidothrix coeruleocapilla	36	m3	95078
		Corvidae
			Cyanolyca viridicyanus	62	m4	133484
		Troglodytidae
			Thryothorus eisenmanni	8	m2	3010
			Cinnycerthia peruana	33	m2	45002
			Cinnycerthia fulva	32	m4	59861
		Turdidae
			Entomodestes leucotis	73	m3	121073
		Thraupidae
			Creurgops dentatus	18	m4	46287
			Hemispingus auricularis	37	m4	49342
			Hemispingus calophrys	19	m4	13246
			Hemispingus parodii	3	m4	7634
			Hemispingus rufosuperciliaris	13	m4	23017
			Hemispingus xanthophthalmus	26	m4	52308
			Hemispingus trifasciatus	35	m4	39400
			Nephelornis oneilli	12	m4	15913
			Ramphocelus melanogaster	19	m4	41659
			Buthraupis aureodorsalis	4	m4	2737
			Delothraupis castaneoventris	83	m3	66053
			Iridosornis jelskii	40	m4	68438
			Iridosornis reinhardti	31	m4	34933
			Tangara meyerdeschauenseei	5	m3	2734
			Tangara phillipsi	1	Deductive	117
			Conirostrum ferrugineiventre	49	m4	79553
		Emberizidae
			Atlapetes rufinucha	94	m4	23426
			Atlapetes forbesi	8	m4	10083
			Atlapetes canigenis	7	m3	13915
			Atlapetes melanopsis	4	m4	4170
			Atlapetes melanolaemus	20	m4/Partial	19466
			Atlapetes terborghi	4	m4	1581
		Icteridae
			Cacicus koepckeae	6	Hand	21075
			Cacicus chrysonotus	43	m4	58121
			Psarocolius atrovirens	88	m4	71706
* m1 = model 1 (no MODIS data); m2 = model 2 (with MODIS data); m3 = (with MODIS data generalized to 2 km);
m4 = model 4 (with MODIS data generalized to 5 km); Hand = variable set hand-picked;
Partial = part inductive using model indicated and part deductive.
Inductive = distribution modeled with multiple environmental variables with MaxEnt
Deductive = rule-based model relying primarily on elevation and vegetation
****m3 was used for the Peruvian portion of the distribution and m4 for the Bolivian portion of the distribution.
