# Supplementary material for: Plant and animal endemism in the eastern Andean slope: challenges to conservation
Source: BMC Ecol. 2012 Jan 27;12:1. doi: 10.1186/1472-6785-12-1 (PMC3311091; doi:10.1186/1472-6785-12-1)
Supplement: Additional file 3 — Gap analysis results. [file 1472-6785-12-1-S3.XLS]

## Sheet: Birds
Scientific Name	Distribution w/in study area (km2)	IUCN II protection (km2)	%	IUCN III protection (km2)	%	IUCN IV protection (km2)	%	IUCN VI protection (km2)	%	Proposed protection (km2)	%	% range in IUCN
Aglaeactis castelnaudii	4039	7	0.17331	93	2.30255	0	0	0	0	0	0	2.47586
Anairetes agraphia	31824	3482	10.9414	29	0.0911262	0	0	857	2.69294	188	0.590749	13.7255
Anairetes alpinus	7901	1000	12.6566	360	4.55639	0	0	2513	31.8061	0	0	49.0191
Andigena cucullata	26888	5003	18.6068	0	0	0	0	1787	6.64609	0	0	25.2529
Ara glaucogularis	8914	0	0	0	0	0	0	0	0	0	0	0
Asthenes berlepschi	473	0	0	0	0	0	0	0	0	0	0	0
Asthenes urubambensis	21712	3371	15.526	405	1.86533	0	0	1144	5.26898	0	0	22.6603
Atlapetes canigenis	12564	1400	11.1429	1357	10.8007	0	0	0	0	0	0	21.9436
Atlapetes forbesi	3232	0	0	9	0.278465	0	0	0	0	0	0	0.278465
Atlapetes melanolaemus	18827	4684	24.8792	680	3.61183	0	0	1321	7.01652	0	0	35.5075
Atlapetes melanopsis	1373	0	0	0	0	0	0	0	0	0	0	0
Atlapetes rufinucha	22903	6688	29.2014	0	0	0	0	1310	5.71977	0	0	34.9212
Atlapetes terborghi	1577	0	0	0	0	0	0	0	0	0	0	0
Aulacorhynchus huallagae	3467	932	26.882	0	0	0	0	0	0	0	0	26.882
Buthraupis aureodorsalis	1505	6	0.398671	0	0	0	0	0	0	0	0	0.398671
Cacicus chrysonotus	47407	7072	14.9176	573	1.20868	0	0	2142	4.51832	0	0	20.6446
Cacicus koepckeae	20611	6477	31.425	63	0.305662	0	0	419	2.0329	0	0	33.7635
Capito wallacei	139	139	100	0	0	0	0	0	0	0	0	100
Cinclodes aricomae	2251	569	25.2777	11	0.488672	0	0	299	13.283	0	0	39.0493
Cinnycerthia fulva	44468	9342	21.0084	1293	2.90771	0	0	3269	7.35135	0	0	31.2674
Cinnycerthia peruana	32284	2290	7.0933	0	0	0	0	610	1.88948	273	0.84562	8.98278
Conirostrum ferrugineiventre	53653	9524	17.7511	330	0.615063	0	0	3762	7.01172	82	0.152834	25.3779
Cranioleuca albiceps	26361	6094	23.1175	0	0	0	0	2154	8.17116	0	0	31.2886
Cranioleuca henricae	2224	263	11.8255	0	0	0	0	0	0	0	0	11.8255
Cranioleuca marcapatae	7781	1159	14.8953	624	8.01953	0	0	258	3.31577	0	0	26.2306
Creurgops dentatus	45450	9776	21.5094	903	1.9868	0	0	2165	4.76348	0	0	28.2596
Cyanolyca viridicyanus	112882	17917	15.8723	1393	1.23403	0	0	7408	6.56261	356	0.315374	23.669
Delothraupis castaneoventris	53743	9456	17.5948	879	1.63556	0	0	2398	4.46198	81	0.150717	23.6924
Doliornis sclateri	12491	1495	11.9686	0	0	0	0	0	0	41	0.328236	11.9686
Entomodestes leucotis	118967	22984	19.3196	1962	1.6492	0	0	8419	7.07675	99	0.0832164	28.0456
Eubucco versicolor	169282	37011	21.8635	1995	1.17851	2	0.00118146	15137	8.94188	582	0.343805	31.9851
Formicarius rufifrons	82721	34607	41.8358	13	0.0157155	0	0	5398	6.52555	0	0	48.3771
Grallaria blakei	3832	0	0	0	0	0	0	530	13.8309	354	9.238	13.8309
Grallaria capitalis	6258	688	10.9939	0	0	0	0	29	0.463407	0	0	11.4573
Grallaria carrikeri	17999	1499	8.32824	0	0	0	0	1436	7.97822	584	3.24462	16.3065
Grallaria eludens	175482	25777	14.6893	0	0	0	0	3592	2.04693	11936	6.80184	16.7362
Grallaria erythroleuca	16335	2931	17.9431	1127	6.8993	0	0	1687	10.3275	0	0	35.1699
Grallaria erythrotis	22467	5913	26.3186	0	0	0	0	1719	7.65122	0	0	33.9698
Grallaria przewalskii	6307	738	11.7013	0	0	0	0	717	11.3683	457	7.24592	23.0696
Grallaricula ochraceifrons	2086	0	0	0	0	0	0	483	23.1544	355	17.0182	23.1544
Hapalopsittaca melanotis	19689	4526	22.9875	0	0	0	0	595	3.02199	28	0.142211	26.0094
Heliodoxa branickii	86559	14313	16.5355	1987	2.29554	0	0	11080	12.8005	59	0.0681616	31.6316
Hemispingus auricularis	39670	4278	10.784	876	2.20822	0	0	1456	3.67028	283	0.713385	16.6625
Hemispingus calophrys	12792	1916	14.9781	0	0	0	0	1261	9.85772	0	0	24.8358
Hemispingus parodii	6755	9	0.133235	196	2.90155	0	0	201	2.97557	0	0	6.01036
Hemispingus rufosuperciliaris	19144	1483	7.74655	0	0	0	0	0	0	147	0.767865	7.74655
Hemispingus trifasciatus	31190	4137	13.2639	254	0.814364	0	0	1654	5.30298	75	0.240462	19.3812
Hemispingus xanthophthalmus	41086	4665	11.3542	103	0.250694	0	0	2441	5.9412	402	0.978435	17.5461
Hemitriccus spodiops	41672	15608	37.4544	0	0	2	0.00479939	4079	9.78835	0	0	47.2476
Herpsilochmus gentryi	2132	0	0	0	0	0	0	177	8.30206	260	12.1951	8.30206
Herpsilochmus motacilloides	47363	5582	11.7856	2088	4.4085	0	0	6910	14.5894	74	0.15624	30.7835
Herpsilochmus parkeri	4971	10	0.201167	0	0	0	0	0	0	0	0	0.201167
Hylopezus auricularis	1098	0	0	0	0	0	0	0	0	0	0	0
Iridosornis jelskii	51362	6801	13.2413	747	1.45438	0	0	2345	4.56563	79	0.15381	19.2613
Iridosornis reinhardti	29248	3686	12.6026	0	0	0	0	941	3.21731	127	0.434218	15.8199
Lepidothrix coeruleocapilla	95045	14365	15.1139	1752	1.84334	0	0	12438	13.0864	28	0.0294597	30.0437
Leptasthenura xenothorax	1179	0	0	77	6.53096	0	0	0	0	0	0	6.53096
Leptopogon taczanowskii	37173	5104	13.7304	712	1.91537	0	0	1924	5.1758	377	1.01418	20.8216
Leucippus viridicauda	18846	1737	9.21681	899	4.77024	0	0	607	3.22084	0	0	17.2079
Lipaugus uropygialis	15381	2750	17.8792	114	0.741174	0	0	0	0	0	0	18.6204
Loddigesia mirabilis	3054	0	0	0	0	0	0	206	6.74525	0	0	6.74525
Megascops marshalli	12278	2139	17.4214	0	0	0	0	589	4.7972	79	0.643427	22.2186
Metallura aeneocauda	20776	4238	20.3985	328	1.57874	0	0	1948	9.3762	0	0	31.3535
Metallura eupogon	5337	347	6.50178	0	0	0	0	158	2.96046	1	0.0187371	9.46224
Metallura theresiae	15423	1227	7.95565	0	0	0	0	304	1.97108	177	1.14764	9.92673
Myiophobus inornatus	21336	4170	19.5444	96	0.449944	0	0	454	2.12786	0	0	22.1222
Myiornis albiventris	64684	21975	33.9729	0	0	2	0.00309195	9145	14.138	4	0.00618391	48.1139
Myiotheretes fuscorufus	38937	6555	16.8349	703	1.80548	0	0	1746	4.48417	62	0.159232	23.1245
Myrmoborus melanurus	55377	0	0	0	0	0	0	7159	12.9277	779	1.40672	12.9277
Myrmotherula grisea	28765	11478	39.9027	0	0	0	0	4551	15.8213	0	0	55.724
Nannopsittaca dachilleae	99283	24306	24.4815	0	0	4228	4.25853	4712	4.74603	49	0.0493539	33.4861
Nephelornis oneilli	10474	1157	11.0464	0	0	0	0	0	0	0	0	11.0464
Nothocercus nigrocapillus	76244	16700	21.9034	1123	1.4729	0	0	4983	6.5356	174	0.228215	29.9119
Odontophorus balliviani	43565	8687	19.9403	756	1.73534	0	0	1919	4.40491	0	0	26.0806
Pauxi unicornis	13725	8705	63.4244	0	0	2	0.0145719	738	5.37705	0	0	68.816
Percnostola arenarum	11045	0	0	0	0	0	0	228	2.06428	404	3.65776	2.06428
Phaethornis koepckeae	42113	8541	20.2811	448	1.0638	0	0	5902	14.0147	119	0.282573	35.3596
Phaethornis stuarti	51774	13976	26.9942	648	1.25159	2	0.00386294	4319	8.34202	3	0.00579441	36.5917
Phlogophilus harterti	18036	4960	27.5006	0	0	0	0	3195	17.7146	0	0	45.2151
Phyllomyias sp. nov.	3012	1485	49.3028	0	0	0	0	166	5.51129	0	0	54.8141
Phylloscartes parkeri	38579	12730	32.9972	628	1.62783	0	0	6817	17.6702	2	0.00518417	52.2953
Picumnus castelnau	21124	0	0	0	0	0	0	2564	12.1379	0	0	12.1379
Picumnus steindachneri	5589	0	0	0	0	0	0	1349	24.1367	336	6.01181	24.1367
Picumnus subtilis	18026	5502	30.5226	278	1.54222	0	0	2582	14.3238	0	0	46.3885
Pipreola intermedia	48517	8686	17.903	1040	2.14358	0	0	2294	4.72824	55	0.113362	24.7748
Pipreola pulchra	40902	5828	14.2487	1365	3.33725	0	0	2650	6.4789	15	0.036673	24.0648
Pithys castaneus	1894	0	0	0	0	0	0	133	7.02218	262	13.8332	7.02218
Poecilotriccus albifacies	2924	285	9.74692	174	5.95075	0	0	478	16.3475	0	0	32.0451
Poecilotriccus luluae	3949	0	0	0	0	0	0	959	24.2846	337	8.53381	24.2846
Poecilotriccus pulchellus	3506	665	18.9675	0	0	0	0	1060	30.2339	0	0	49.2014
Psarocolius atrovirens	68299	15097	22.1043	766	1.12154	2	0.0029283	3849	5.63551	17	0.0248906	28.8643
Pseudotriccus simplex	43133	15237	35.3256	0	0	1	0.00231841	2297	5.32539	0	0	40.6533
Ramphocelus melanogaster	41015	3761	9.16982	0	0	0	0	1267	3.08911	181	0.441302	12.2589
Schizoeaca harterti	11119	2731	24.5616	0	0	0	0	841	7.56363	0	0	32.1252
Schizoeaca helleri	16107	2971	18.4454	664	4.12243	0	0	1508	9.36239	0	0	31.9302
Scytalopus acutirostris	3277	224	6.83552	0	0	0	0	0	0	58	1.76991	6.83552
Scytalopus altirostris	8148	581	7.13058	0	0	0	0	187	2.29504	236	2.89642	9.42563
Scytalopus femoralis	42600	2513	5.89906	0	0	0	0	2287	5.36854	680	1.59624	11.2676
Scytalopus macropus	9206	1064	11.5577	0	0	0	0	170	1.84662	7	0.0760374	13.4043
Scytalopus parvirostris	66684	11184	16.7716	1200	1.79953	0	0	3205	4.80625	87	0.130466	23.3774
Scytalopus schulenbergi	11250	2617	23.2622	73	0.648889	0	0	960	8.53333	0	0	32.4444
Scytalopus urubambae	1	0	0	1	100	0	0	0	0	0	0	100
Simoxenops striatus	36586	14372	39.2828	0	0	2	0.00546657	4621	12.6305	0	0	51.9188
Synallaxis cabanisi	77703	17263	22.2166	820	1.0553	2	0.0025739	6360	8.18501	6	0.00772171	31.4595
Tangara meyerdeschauenseei	2734	1131	41.368	0	0	0	0	0	0	0	0	41.368
Tangara phillipsi	117	0	0	0	0	0	0	94	80.3419	0	0	80.3419
Terenura sharpei	25818	7407	28.6893	112	0.433806	0	0	2092	8.10287	0	0	37.226
Thamnophilus aroyae	24723	8381	33.8996	0	0	2	0.00808963	2029	8.20693	0	0	42.1146
Thripadectes scrutator	49583	5729	11.5544	819	1.65178	0	0	2039	4.1123	130	0.262187	17.3184
Thripophaga berlepschi	5287	243	4.59618	0	0	0	0	457	8.64384	331	6.26064	13.24
Thryothorus eisenmanni	3007	16	0.532092	32	1.06418	0	0	18	0.598603	0	0	2.19488
Xenoglaux loweryi	3016	0	0	0	0	0	0	645	21.3859	391	12.9642	21.3859
Zimmerius bolivianus	53907	12182	22.5982	1014	1.88102	0	0	2506	4.64875	0	0	29.1279
Zimmerius villarejoi	2416	0	0	0	0	0	0	133	5.50497	0	0	5.50497
Zimmerius viridiflavus	41259	6231	15.1022	0	0	0	0	1831	4.43782	16	0.0387794	19.54

## Sheet: Mammals
Scientific Name	Distribution w/in study area (km2)	IUCN II protection (km2)	%	IUCN III protection (km2)	%	IUCN IV protection (km2)	%	IUCN VI protection (km2)	%	Proposed protection (km2)	%	% range in IUCN
Akodon aerosus	132961	22435	16.8734	2064	1.55233	2	0.0015042	7309	5.4971	96	0.0722016	23.9243
Akodon kofordi	29614	9113	30.7726	0	0	0	0	1769	5.97353	0	0	36.7461
Akodon mimus	13923	3767	27.056	0	0	0	0	1541	11.068	0	0	38.124
Akodon orophilus	30745	2354	7.65653	0	0	0	0	535	1.74012	176	0.572451	9.39665
Akodon siberiae	9388	2827	30.1129	0	0	0	0	443	4.71879	0	0	34.8317
Akodon surdus	11073	176	1.58945	276	2.49255	0	0	214	1.93263	0	0	6.01463
Akodon torques	25036	2801	11.1879	1189	4.74916	0	0	891	3.55888	76	0.303563	19.4959
Amphinectomys savamis	1111	0	0	0	0	0	0	298	26.8227	0	0	26.8227
Aotus miconax	26998	2511	9.30069	0	0	0	0	636	2.35573	547	2.02608	11.6564
Callicebus aureipalatii	336	0	0	0	0	0	0	336	100	0	0	100
Callicebus modestus	3890	0	0	0	0	0	0	0	0	0	0	0
Callicebus oenanthe	15662	0	0	0	0	0	0	973	6.21249	131	0.836419	6.21249
Callicebus olallae	2047	0	0	0	0	0	0	0	0	0	0	0
Carollia manu	76296	12604	16.5199	1679	2.20064	0	0	5581	7.31493	104	0.136311	26.0354
Cuscomys ashaninka	60	60	100	0	0	0	0	0	0	0	0	100
Dactylomys peruanus	43533	9268	21.2896	1207	2.77261	0	0	3035	6.97172	0	0	31.0339
Dasyprocta kalinowskii	88640	19892	22.4413	1689	1.90546	0	0	9215	10.396	94	0.106047	34.7428
Dasypus pilosus	21116	2120	10.0398	0	0	0	0	327	1.54859	256	1.21235	11.5884
Gracilinanus aceramarcae	40880	6716	16.4286	700	1.71233	0	0	1796	4.39335	70	0.171233	22.5342
Lenoxus apicalis	30793	8765	28.4643	392	1.27302	0	0	2189	7.10876	0	0	36.846
Lestoros inca	23719	4018	16.94	771	3.25056	0	0	1470	6.19756	0	0	26.3881
Makalata rhipidura	94976	0	0	0	0	0	0	19066	20.0745	126	0.132665	20.0745
Marmosa andersoni	104626	36621	35.0018	42	0.040143	0	0	4884	4.66806	0	0	39.71
Marmosops creightoni	5474	1568	28.6445	75	1.37011	0	0	588	10.7417	0	0	40.7563
Mazama chunyi	52361	13708	26.1798	667	1.27385	0	0	4323	8.25614	0	0	35.7098
Mesomys leniceps	8722	310	3.55423	0	0	0	0	709	8.12887	198	2.27012	11.6831
Mimon koepckeae	316	0	0	0	0	0	0	0	0	0	0	0
Mormopterus phrudus	3561	54	1.51643	63	1.76917	0	0	22	0.617804	0	0	3.9034
Neusticomys peruviensis	96399	32897	34.1259	4	0.00414942	0	0	3946	4.0934	0	0	38.2234
Oecomys phaeotis	190618	46189	24.2312	1978	1.03768	2	0.00104922	19172	10.0578	81	0.0424934	35.3277
Oreonax flavicauda	29805	82	0.275122	237	0.795169	0	0	1998	6.70357	646	2.16742	7.77386
Oryzomys keaysi	91517	16255	17.7617	1737	1.89801	2	0.00218539	5492	6.00107	94	0.102713	25.663
Oryzomys levipes	53625	14871	27.7315	619	1.15431	0	0	3075	5.73427	0	0	34.62
Oryzomys polius	12721	45	0.353746	241	1.89451	0	0	274	2.15392	221	1.73728	4.40217
Oxymycterus hiska	53833	12434	23.0974	0	0	0	0	6752	12.5425	0	0	35.6398
Oxymycterus hucucha	4669	2988	63.9966	0	0	0	0	623	13.3433	0	0	77.3399
Oxymycterus inca	223784	47303	21.1378	1723	0.769939	2	0.000893719	18969	8.47648	4254	1.90094	30.3851
Rhagomys longilingua	8861	2601	29.3533	0	0	0	0	1232	13.9036	0	0	43.257
Rhipidomys ochrogaster	33	2	6.06061	0	0	0	0	0	0	0	0	6.06061
Sciurus pyrrhinus	217564	25101	11.5373	1965	0.903183	0	0	18492	8.49957	707	0.324962	20.94
Sciurus sanborni	57815	18502	32.0021	0	0	0	0	4170	7.21266	0	0	39.2147
Sturnira nana	1150	0	0	0	0	0	0	0	0	0	0	0
Thomasomys apeco	259	137	52.8958	0	0	0	0	0	0	0	0	52.8958
Thomasomys daphne	13542	3336	24.6345	283	2.08979	0	0	1046	7.72412	0	0	34.4484
Thomasomys eleusis	696	49	7.04023	0	0	0	0	26	3.73563	3	0.431034	10.7759
Thomasomys gracilis	4654	209	4.49076	91	1.95531	0	0	15	0.322303	0	0	6.76837
Thomasomys incanus	12838	1545	12.0346	0	0	0	0	197	1.53451	2	0.0155788	13.5691
Thomasomys ischyurus	15196	0	0	103	0.67781	0	0	1060	6.97552	296	1.94788	7.65333
Thomasomys kalinowskii	39611	4690	11.8401	801	2.02217	0	0	1340	3.3829	17	0.0429174	17.2452
Thomasomys ladewi	17817	3919	21.9958	0	0	0	0	1068	5.99428	0	0	27.9901
Thomasomys macrotis	118	43	36.4407	0	0	0	0	0	0	0	0	36.4407
Thomasomys notatus	34728	5172	14.8929	745	2.14524	0	0	1654	4.76273	108	0.310988	21.8009
Thomasomys onkiro	60	60	100	0	0	0	0	0	0	0	0	100
Thomasomys oreas	52427	9774	18.6431	1167	2.22595	0	0	2934	5.59635	90	0.171667	26.4654
Thomasomys rosalinda	35	0	0	0	0	0	0	0	0	0	0	0

## Sheet: Amphib
Scientific Name	Distribution w/in study area (km2)	IUCN II protection (km2)	%	IUCN III protection (km2)	%	IUCN IV protection (km2)	%	IUCN VI protection (km2)	%	Proposed protection (km2)	%	% range in IUCN
Altigius alios	624	0	0	0	0	11	1.76282	54	8.65385	0	0	10.4167
Atelopus andinus	4938	127	2.57189	0	0	0	0	0	0	0	0	2.57189
Atelopus dimorphus	98	0	0	0	0	0	0	0	0	0	0	0
Atelopus epikeisthos	80	0	0	0	0	0	0	0	0	0	0	0
Atelopus erythropus	2703	239	8.84203	0	0	0	0	72	2.66371	0	0	11.5057
Atelopus pulcher	34999	3979	11.3689	0	0	0	0	28	0.0800023	5280	15.0861	11.4489
Atelopus pyrodactylus	79	0	0	0	0	0	0	0	0	0	0	0
Atelopus reticulatus	78	0	0	0	0	0	0	0	0	0	0	0
Atelopus seminiferus	77	0	0	0	0	0	0	0	0	0	0	0
Atelopus siranus	79	0	0	0	0	0	0	68	86.0759	0	0	86.0759
Atelopus tricolor	55862	17672	31.6351	0	0	2	0.00358025	4926	8.81816	0	0	40.4568
Bolitoglossa digitigrada	78	0	0	0	0	0	0	0	0	0	0	0
Bufo amboroensis	134	56	41.791	0	0	0	0	78	58.209	0	0	100
Bufo arborescandens	1104	65	5.88768	0	0	0	0	0	0	0	0	5.88768
Bufo chavin	2441	0	0	0	0	0	0	0	0	0	0	0
Bufo fissipes	59923	16990	28.3531	0	0	2	0.00333762	3368	5.62055	0	0	33.9769
Bufo inca	22178	2656	11.9758	1689	7.61566	0	0	156	0.7034	0	0	20.2949
Bufo justinianoi	6799	6005	88.3218	0	0	0	0	240	3.52993	0	0	91.8517
Bufo multiverrucosus	263	0	0	0	0	0	0	0	0	0	0	0
Bufo nesiotes	79	0	0	0	0	0	0	68	86.0759	0	0	86.0759
Bufo quechua	6693	3590	53.6381	0	0	1	0.014941	68	1.01599	0	0	54.6691
Bufo stanlaii	28911	12739	44.0628	0	0	0	0	1453	5.02577	0	0	49.0886
Caecilia inca	79	0	0	0	0	0	0	0	0	0	0	0
Caecilia marcusi	81560	17694	21.6945	0	0	2	0.00245218	5720	7.01324	0	0	28.7102
Centrolene azulae	78	0	0	0	0	0	0	0	0	0	0	0
Centrolene fernandoi	77	0	0	0	0	0	0	0	0	0	0	0
Centrolene lemniscatum	78	0	0	0	0	0	0	13	16.6667	0	0	16.6667
Centrolene mariae	79	0	0	0	0	0	0	68	86.0759	0	0	86.0759
Centrolene muelleri	78	0	0	0	0	0	0	13	16.6667	0	0	16.6667
Cochranella chancas	77	0	0	0	0	0	0	0	0	0	0	0
Cochranella croceopodes	1121	0	0	0	0	0	0	0	0	0	0	0
Cochranella ocellata	9892	14	0.141529	0	0	0	0	0	0	32	0.323494	0.141529
Cochranella phenax	77	0	0	0	0	0	0	0	0	0	0	0
Cochranella pluvialis	26443	2359	8.92108	127	0.480278	0	0	2479	9.37488	0	0	18.7762
Cochranella saxiscandens	79	0	0	0	0	0	0	0	0	0	0	0
Cochranella spiculata	7953	856	10.7632	56	0.704137	0	0	0	0	0	0	11.4674
Cochranella tangarana	77	0	0	0	0	0	0	0	0	0	0	0
Cochranella truebae	211	83	39.3365	0	0	0	0	0	0	0	0	39.3365
Colostethus aeruginosus	78	0	0	0	0	0	0	78	100	0	0	100
Colostethus alessandroi	116	22	18.9655	0	0	0	0	0	0	0	0	18.9655
Colostethus argyrogaster	13901	0	0	0	0	0	0	0	0	1037	7.45989	0
Colostethus craspedoceps	76	0	0	0	0	0	0	0	0	0	0	0
Colostethus eleutherodactylus	78	0	0	0	0	0	0	0	0	0	0	0
Colostethus idiomelas	1633	0	0	0	0	0	0	241	14.7581	0	0	14.7581
Colostethus insulatus	106	0	0	0	0	0	0	0	0	0	0	0
Colostethus leucophaeus	79	0	0	0	0	0	0	0	0	0	0	0
Colostethus mcdiarmidi	28052	6242	22.2515	0	0	2	0.00712962	2170	7.73563	0	0	29.9943
Colostethus mittermeieri	420	0	0	0	0	0	0	142	33.8095	0	0	33.8095
Colostethus ornatus	329	0	0	0	0	0	0	0	0	0	0	0
Colostethus patitae	79	0	0	0	0	0	0	0	0	0	0	0
Colostethus poecilonotus	79	0	0	0	0	0	0	0	0	0	0	0
Colostethus sordidatus	76	0	0	0	0	0	0	0	0	0	0	0
Colostethus spilotogaster	77	0	0	0	0	0	0	0	0	0	0	0
Colostethus trilineatus	587935	70744	12.0326	369	0.062762	7789	1.32481	20243	3.44307	14828	2.52205	16.8633
Colostethus utcubambensis	79	0	0	0	0	0	0	0	0	0	0	0
Cryptophyllobates azureiventris	9706	2895	29.8269	0	0	0	0	0	0	0	0	29.8269
Dendrobates biolat	56804	23456	41.2929	0	0	0	0	3836	6.75305	0	0	48.0459
Dendrobates captivus	78	0	0	0	0	0	0	0	0	4	5.12821	0
Dendrobates fantasticus	275	0	0	0	0	0	0	0	0	0	0	0
Dendrobates imitator	1688	0	0	0	0	0	0	0	0	0	0	0
Dendrobates lamasi	20861	772	3.70069	0	0	0	0	1513	7.25277	0	0	10.9535
Dendrobates mysteriosus	76	0	0	0	0	0	0	0	0	0	0	0
Dendrobates reticulatus	38400	0	0	0	0	0	0	975	2.53906	0	0	2.53906
Dendrobates sirensis	79	0	0	0	0	0	0	65	82.2785	0	0	82.2785
Dendrobates variabilis	6446	0	0	0	0	0	0	0	0	0	0	0
Dendropsophus allenorum	3783	228	6.02696	0	0	0	0	1004	26.5398	0	0	32.5667
Dendropsophus aperomeus	34931	3485	9.97681	0	0	0	0	4941	14.145	646	1.84936	24.1218
Dendropsophus delarivai	84944	30236	35.5952	0	0	78	0.0918252	8048	9.47448	0	0	45.1615
Dendropsophus joannae	27410	342	1.24772	0	0	3206	11.6965	1713	6.24954	0	0	19.1937
Edalorhina nasuta	202	0	0	0	0	0	0	0	0	0	0	0
Eleutherodactylus araiodactylus	77	0	0	0	0	0	0	0	0	0	0	0
Eleutherodactylus ardalonychus	4752	0	0	0	0	0	0	113	2.37795	0	0	2.37795
Eleutherodactylus ashkapara	95	78	82.1053	0	0	0	0	0	0	0	0	82.1053
Eleutherodactylus bearsei	11872	4442	37.4158	0	0	0	0	0	0	0	0	37.4158
Eleutherodactylus bisignatus	410	225	54.878	0	0	0	0	0	0	0	0	54.878
Eleutherodactylus caliginosus	78	0	0	0	0	0	0	0	0	0	0	0
Eleutherodactylus citriogaster	243	0	0	0	0	0	0	0	0	0	0	0
Eleutherodactylus condor	11050	0	0	0	0	0	0	0	0	6869	62.1629	0
Eleutherodactylus corrugatus	744	0	0	0	0	0	0	0	0	0	0	0
Eleutherodactylus cruralis	210956	46492	22.0387	1674	0.79353	3257	1.54392	22883	10.8473	50	0.0237016	35.2235
Eleutherodactylus cuneirostris	77	0	0	0	0	0	0	0	0	0	0	0
Eleutherodactylus danae	142939	36607	25.6102	0	0	6575	4.59986	10986	7.6858	0	0	37.8959
Eleutherodactylus delius	77	0	0	0	0	0	0	0	0	0	0	0
Eleutherodactylus fraudator	2518	1826	72.5179	0	0	0	0	34	1.35028	0	0	73.8681
Eleutherodactylus imitatrix	20284	1332	6.56675	0	0	0	0	790	3.8947	0	0	10.4614
Eleutherodactylus infraguttatus	79	0	0	0	0	0	0	79	100	0	0	100
Eleutherodactylus lindae	36	20	55.5556	0	0	0	0	0	0	0	0	55.5556
Eleutherodactylus lirellus	21103	2930	13.8843	0	0	0	0	253	1.19888	0	0	15.0832
Eleutherodactylus llojsintuta	4797	2526	52.6579	0	0	0	0	0	0	0	0	52.6579
Eleutherodactylus lucida	9	0	0	0	0	0	0	0	0	0	0	0
Eleutherodactylus luscombei	5631	0	0	0	0	0	0	0	0	1578	28.0234	0
Eleutherodactylus melanogaster	88	0	0	0	0	0	0	0	0	0	0	0
Eleutherodactylus mendax	36220	6482	17.8962	128	0.353396	0	0	2943	8.12535	0	0	26.3749
Eleutherodactylus mercedesae	27735	9031	32.5617	0	0	0	0	849	3.06111	0	0	35.6229
Eleutherodactylus metabates	79	0	0	0	0	0	0	0	0	0	0	0
Eleutherodactylus olivaceus	8819	6252	70.8924	0	0	2	0.0226783	138	1.5648	0	0	72.4799
Eleutherodactylus pataikos	76	0	0	0	0	0	0	0	0	0	0	0
Eleutherodactylus percnopterus	16642	0	0	0	0	0	0	64	0.384569	2732	16.4163	0.384569
Eleutherodactylus platydactylus	84971	22159	26.0783	1434	1.68763	2	0.00235374	6423	7.55905	40	0.0470749	35.3273
Eleutherodactylus pluvicanorus	5594	3691	65.9814	0	0	0	0	516	9.22417	0	0	75.2056
Eleutherodactylus rhabdolaemus	101488	23846	23.4964	1928	1.89973	1	0.000985338	8811	8.68181	84	0.0827684	34.0789
Eleutherodactylus rufioculis	171	0	0	0	0	0	0	78	45.614	93	54.386	45.614
Eleutherodactylus sagittulus	184	20	10.8696	0	0	0	0	0	0	0	0	10.8696
Eleutherodactylus salaputium	215	85	39.5349	0	0	0	0	0	0	0	0	39.5349
Eleutherodactylus scitulus	73	0	0	0	0	0	0	0	0	0	0	0
Eleutherodactylus stictoboubonis	78	0	0	0	0	0	0	0	0	0	0	0
Eleutherodactylus toftae	159554	43240	27.1005	1009	0.632388	40	0.0250699	12113	7.59179	0	0	35.3498
Eleutherodactylus zongoensis	77	0	0	0	0	0	0	0	0	0	0	0
Epicrionops peruvianus	39	0	0	0	0	0	0	0	0	0	0	0
Epipedobates bassleri	14220	852	5.99156	0	0	0	0	0	0	0	0	5.99156
Epipedobates bolivianus	14790	3683	24.902	0	0	0	0	3986	26.9506	0	0	51.8526
Epipedobates cainarachi	4171	1344	32.2225	0	0	0	0	0	0	0	0	32.2225
Epipedobates planipaleae	79	11	13.9241	0	0	0	0	0	0	0	0	13.9241
Epipedobates pongoensis	80	0	0	0	0	0	0	0	0	0	0	0
Epipedobates rubriventris	79	0	0	0	0	0	0	0	0	0	0	0
Epipedobates silverstonei	941	19	2.01913	0	0	0	0	0	0	0	0	2.01913
Epipedobates simulans	5745	2324	40.4526	0	0	0	0	554	9.64317	0	0	50.0957
Epipedobates smaragdinus	22513	768	3.41136	0	0	0	0	632	2.80727	0	0	6.21863
Gastrotheca abdita	78	0	0	0	0	0	0	0	0	0	0	0
Gastrotheca atympana	28	0	0	0	0	0	0	0	0	0	0	0
Gastrotheca excubitor	5657	463	8.18455	87	1.53792	0	0	0	0	0	0	9.72247
Gastrotheca lauzuricae	59	27	45.7627	0	0	0	0	32	54.2373	0	0	100
Gastrotheca ochoai	1386	285	20.5628	40	2.886	0	0	0	0	0	0	23.4488
Gastrotheca ossilaginis	109	0	0	0	0	0	0	0	0	0	0	0
Gastrotheca phalarosa	77	0	0	0	0	0	0	0	0	0	0	0
Gastrotheca rebeccae	422	0	0	0	0	0	0	0	0	0	0	0
Gastrotheca splendens	364	242	66.4835	0	0	0	0	49	13.4615	0	0	79.9451
Gastrotheca stictopleura	59	0	0	0	0	0	0	0	0	0	0	0
Gastrotheca testudinea	108914	17305	15.8887	107	0.0982427	0	0	6155	5.65125	698	0.640873	21.6382
Gastrotheca zeugocystis	39	0	0	0	0	0	0	0	0	0	0	0
Hyalinobatrachium bergeri	86772	20728	23.8879	38	0.0437929	2	0.00230489	8711	10.039	0	0	33.9729
Hyalinobatrachium lemur	77	0	0	0	0	0	0	0	0	0	0	0
Hyla chlorostea	51	13	25.4902	0	0	0	0	0	0	0	0	25.4902
Hyloscirtus antoniiochoai	63	23	36.5079	0	0	0	0	0	0	0	0	36.5079
Hyloscirtus armatus	65966	18072	27.3959	95	0.144014	0	0	5006	7.58876	0	0	35.1287
Hyloscirtus charazani	112	0	0	0	0	0	0	112	100	0	0	100
Hypsiboas balzani	49336	12165	24.6575	0	0	0	0	5720	11.594	0	0	36.2514
Hypsiboas callipleura	12090	5778	47.7916	0	0	2	0.0165426	200	1.65426	0	0	49.4624
Hypsiboas melanopleura	79	0	0	0	0	0	0	0	0	0	0	0
Hypsiboas palaestes	398	0	0	0	0	0	0	0	0	0	0	0
Ischnocnema sanctaecrucis	7643	6436	84.2078	0	0	0	0	485	6.34568	0	0	90.5534
Ischnocnema saxatilis	5011	0	0	0	0	0	0	0	0	0	0	0
Leptodactylus didymus	260303	63997	24.5856	2166	0.832107	3038	1.1671	18767	7.20967	0	0	33.7945
Leptodactylus griseigularis	100148	14192	14.171	0	0	0	0	10540	10.5244	30	0.0299557	24.6955
Leptodactylus pascoensis	27058	862	3.18575	0	0	0	0	2179	8.05307	0	0	11.2388
Leptodactylus rhodostima	77	0	0	0	0	0	0	42	54.5455	0	0	54.5455
Oscaecilia koepckeorum	78	0	0	0	0	0	0	0	0	0	0	0
Osteocephalus elkejungingerae	33802	10033	29.6817	0	0	0	0	828	2.44956	0	0	32.1312
Osteocephalus leoniae	1518	356	23.4519	0	0	0	0	0	0	0	0	23.4519
Phrynopus adenopleurus	117	117	100	0	0	0	0	0	0	0	0	100
Phrynopus bagrecitoi	56	0	0	0	0	0	0	0	0	0	0	0
Phrynopus bracki	90	67	74.4444	0	0	0	0	0	0	0	0	74.4444
Phrynopus carpish	9627	1077	11.1873	0	0	0	0	0	0	0	0	11.1873
Phrynopus fallaciosus	40	0	0	0	0	0	0	0	0	0	0	0
Phrynopus iatamasi	97	87	89.6907	0	0	0	0	0	0	0	0	89.6907
Phrynopus kauneorum	45	0	0	0	0	0	0	0	0	0	0	0
Phrynopus kempffi	151	52	34.4371	0	0	0	0	99	65.5629	0	0	100
Phrynopus laplacai	104	96	92.3077	0	0	0	0	0	0	0	0	92.3077
Phrynopus pinguis	323	0	0	0	0	0	0	0	0	0	0	0
Phyllomedusa baltea	1700	0	0	0	0	0	0	692	40.7059	0	0	40.7059
Phyllomedusa duellmani	1684	0	0	0	0	0	0	508	30.1663	0	0	30.1663
Phyllonastes carrascoicola	1068	826	77.3408	0	0	0	0	27	2.52809	0	0	79.8689
Phyllonastes duellmani	42	0	0	0	0	0	0	0	0	0	0	0
Phyllonastes lynchi	79	0	0	0	0	0	0	0	0	0	0	0
Phyllonastes ritarasquinae	603	570	94.5274	0	0	0	0	0	0	0	0	94.5274
Scinax oreites	9964	7	0.0702529	0	0	0	0	781	7.83822	247	2.47892	7.90847
Scinax pedromedinae	44897	13369	29.777	0	0	0	0	3811	8.48832	0	0	38.2654
Telmatobius atahualpai	1821	374	20.5382	0	0	0	0	0	0	0	0	20.5382
Telmatobius bolivianus	16642	1325	7.96178	0	0	0	0	1602	9.62625	0	0	17.588
Telmatobius colanensis	77	0	0	0	0	0	0	0	0	0	0	0
Telmatobius edaphonastes	79	2	2.53165	0	0	0	0	77	97.4684	0	0	100
Telmatobius necopinus	79	0	0	0	0	0	0	8	10.1266	0	0	10.1266
Telmatobius sibiricus	595	397	66.7227	0	0	0	0	180	30.2521	0	0	96.9748
Telmatobius timens	1143	213	18.6352	0	0	0	0	23	2.01225	0	0	20.6474
Telmatobius truebae	2934	0	0	0	0	0	0	0	0	0	0	0
Telmatobius yuracare	4043	2422	59.906	0	0	0	0	102	2.52288	0	0	62.4289
Truebella tothastes	79	0	0	0	0	0	0	0	0	0	0	0

## Sheet: Plants
Scientific Name	Distribution w/in study area (km2)	IUCN II protection (km2)	%	IUCN III protection (km2)	%	IUCN IV protection (km2)	%	IUCN VI protection (km2)	%	Proposed protection (km2)	%	% range in IUCN
Adelphia macrophylla	13830	313	2.2632	0	0	717	5.18438	439	3.17426	0	0	10.6218
Adelphia mirabilis	77	0	0	0	0	0	0	0	0	0	0	0
Amorimia camporum	4970	0	0	0	0	0	0	0	0	0	0	0
Aphelandra campii	38	0	0	0	0	0	0	0	0	0	0	0
Aphelandra castanifolia	70062	19485	27.8111	1289	1.8398	0	0	8859	12.6445	0	0	42.2954
Aphelandra cuscoensis	24885	5488	22.0534	177	0.711272	0	0	2817	11.3201	0	0	34.0848
Aphelandra dasyantha	186	0	0	0	0	0	0	0	0	0	0	0
Aphelandra eurystoma	6903	715	10.3578	702	10.1695	0	0	4	0.0579458	0	0	20.5853
Aphelandra ferreyrae	6946	26	0.374316	0	0	0	0	0	0	0	0	0.374316
Aphelandra goodspeedii	121379	28467	23.453	400	0.329546	15	0.012358	5471	4.50737	0	0	28.3023
Aphelandra hapala	2334	1493	63.9674	0	0	0	0	0	0	0	0	63.9674
Aphelandra inaequalis	6281	5951	94.7461	0	0	0	0	161	2.56329	0	0	97.3093
Aphelandra jacobinoides	1933	0	0	0	0	0	0	0	0	0	0	0
Aphelandra juninensis	51	0	0	0	0	0	0	0	0	0	0	0
Aphelandra kolobantha	2557	0	0	0	0	0	0	0	0	0	0	0
Aphelandra latibracteata	9727	133	1.36733	0	0	0	0	5	0.0514033	0	0	1.41873
Aphelandra limbatifolia	4993	1507	30.1823	0	0	0	0	32	0.640897	0	0	30.8232
Aphelandra luyensis	30	0	0	0	0	0	0	0	0	0	0	0
Aphelandra macrosiphon	16026	6540	40.8087	0	0	0	0	413	2.57706	0	0	43.3857
Aphelandra modesta	79	0	0	0	0	0	0	0	0	13	16.4557	0
Aphelandra montis-scalaris	352	0	0	0	0	0	0	0	0	0	0	0
Aphelandra mucronata	1463	40	2.73411	0	0	0	0	0	0	0	0	2.73411
Aphelandra neillii	18591	0	0	0	0	0	0	0	0	6955	37.4106	0
Aphelandra pepe-parodii	6359	5519	86.7904	0	0	0	0	0	0	0	0	86.7904
Aphelandra peruviana	3613	334	9.2444	0	0	0	0	1304	36.0919	0	0	45.3363
Aphelandra rubra	44965	10197	22.6776	0	0	0	0	9106	20.2513	0	0	42.9289
Aphelandra rusbyi	44625	5679	12.7261	0	0	1	0.0022409	1965	4.40336	0	0	17.1317
Aphelandra tillettii	1261	0	0	0	0	0	0	150	11.8953	190	15.0674	11.8953
Aphelandra weberbaueri	406	0	0	0	0	0	0	0	0	0	0	0
Aphelandra wurdackii	1374	0	0	0	0	0	0	81	5.8952	0	0	5.8952
Bejaria infundibula	5895	0	0	0	0	0	0	0	0	0	0	0
Brunellia boliviana	17665	4505	25.5024	0	0	0	0	1659	9.39145	0	0	34.8939
Brunellia briquetii	80	0	0	0	0	0	0	0	0	0	0	0
Brunellia brunnea	9834	2512	25.544	0	0	0	0	1530	15.5583	411	4.17938	41.1023
Brunellia coroicoana	4293	213	4.96157	0	0	0	0	0	0	0	0	4.96157
Brunellia cuzcoensis	1211	302	24.9381	223	18.4145	0	0	0	0	0	0	43.3526
Brunellia dichapetaloides	58	0	0	0	0	0	0	0	0	2	3.44828	0
Brunellia dulcis	34	14	41.1765	0	0	0	0	0	0	0	0	41.1765
Brunellia hexasepala	61	0	0	0	0	0	0	0	0	0	0	0
Brunellia rhoides	21755	4155	19.0991	0	0	0	0	1933	8.88531	0	0	27.9844
Brunellia weberbaueri	1826	351	19.2223	0	0	0	0	4	0.219058	0	0	19.4414
Bunchosia berlinii	12242	0	0	0	0	0	0	0	0	6710	54.8113	0
Bunchosia bonplandiana	14	0	0	0	0	0	0	0	0	0	0	0
Caiophora canarinoides	13334	3729	27.9661	0	0	0	0	1664	12.4794	0	0	40.4455
Caiophora madrequisa	13040	1047	8.02914	530	4.06442	0	0	379	2.90644	0	0	15
Caiophora vargasii	233	0	0	39	16.7382	0	0	0	0	0	0	16.7382
Cavendishia martii	64406	10283	15.9659	1007	1.56352	0	0	3679	5.7122	88	0.136633	23.2416
Cavendishia punctata	12067	2423	20.0796	0	0	0	0	138	1.14361	67	0.555233	21.2232
Centropogon bangii	2	0	0	0	0	0	0	0	0	0	0	0
Centropogon brittonianus	1621	340	20.9747	0	0	0	0	0	0	0	0	20.9747
Centropogon eilersii	899	0	0	40	4.44939	0	0	0	0	0	0	4.44939
Centropogon gloriosus	2307	409	17.7287	0	0	0	0	0	0	0	0	17.7287
Centropogon incanus	16802	2904	17.2837	0	0	0	0	2068	12.3081	0	0	29.5917
Centropogon isabellinus	800	0	0	87	10.875	0	0	0	0	0	0	10.875
Centropogon magnificus	30	7	23.3333	0	0	0	0	0	0	0	0	23.3333
Centropogon mandonis	15020	3480	23.1691	0	0	0	0	1680	11.1851	0	0	34.3542
Centropogon perlongus	4934	351	7.1139	44	0.891771	0	0	76	1.54033	0	0	9.54601
Centropogon reflexus	502	0	0	0	0	0	0	0	0	0	0	0
Centropogon roseus	116661	38175	32.723	1366	1.17091	87	0.0745751	8298	7.11292	0	0	41.0814
Centropogon sciaphilus	63516	9630	15.1615	0	0	0	0	5196	8.18062	32	0.050381	23.3422
Centropogon umbrosus	34382	5935	17.2619	1319	3.83631	0	0	2455	7.14036	55	0.159967	28.2386
Centropogon unduavensis	883	236	26.7271	0	0	0	0	0	0	0	0	26.7271
Centropogon varicus	3913	0	0	0	0	0	0	646	16.5091	186	4.75339	16.5091
Centropogon vitifolius	78	0	0	0	0	0	0	0	0	14	17.9487	0
Centropogon yungasensis	72293	9114	12.607	1818	2.51477	0	0	4312	5.96462	89	0.12311	21.0864
Ceratostema ferreyrae	623	0	0	0	0	0	0	0	0	0	0	0
Cnemidaria alatissima	49	0	0	0	0	0	0	40	81.6327	0	0	81.6327
Cyathea arnecornelii	360	198	55	0	0	0	0	0	0	0	0	55
Cyathea bettinae	388	388	100	0	0	0	0	0	0	0	0	100
Cyathea boliviana	24787	7223	29.1403	0	0	0	0	1036	4.17961	0	0	33.3199
Cyathea multisegmenta	5759	1351	23.4589	662	11.4951	0	0	866	15.0373	0	0	49.9913
Demosthenesia buxifolia	14557	2780	19.0973	0	0	0	0	1432	9.83719	7	0.0480868	28.9345
Demosthenesia cordifolia	1077	253	23.4912	0	0	0	0	152	14.1133	0	0	37.6045
Demosthenesia dudleyi	1271	311	24.4689	0	0	0	0	187	14.7128	0	0	39.1817
Demosthenesia mandonii	23948	4281	17.8762	209	0.872724	0	0	1760	7.34926	0	0	26.0982
Demosthenesia oppositifolia	4260	1240	29.108	0	0	0	0	1113	26.1268	0	0	55.2347
Demosthenesia pearcei	12362	2004	16.211	0	0	0	0	114	0.922181	0	0	17.1331
Demosthenesia spectabilis	10879	1178	10.8282	106	0.974354	0	0	804	7.39039	16	0.147072	19.1929
Demosthenesia vilcabambensis	5693	1048	18.4086	0	0	0	0	1873	32.9001	0	0	51.3086
Demosthenesia weberbauerii	923	0	0	0	0	0	0	0	0	0	0	0
Dicliptera palmariensis	183	131	71.5847	0	0	0	0	0	0	0	0	71.5847
Dicliptera purpurascens	10472	1201	11.4687	0	0	0	0	83	0.79259	0	0	12.2613
Diogenesia boliviana	10115	2393	23.6579	0	0	0	0	1672	16.5299	0	0	40.1878
Diogenesia laxa	923	0	0	0	0	0	0	0	0	0	0	0
Diogenesia racemosa	4845	2003	41.3416	0	0	0	0	0	0	0	0	41.3416
Diogenesia vargasiana	1695	331	19.528	0	0	0	0	222	13.0973	0	0	32.6254
Diplopterys schunkei	78	0	0	0	0	0	0	0	0	0	0	0
Diplopterys woytkowskii	37558	6977	18.5766	0	0	0	0	5937	15.8076	0	0	34.3842
Disterigma ovatum	16189	5166	31.9106	0	0	0	0	914	5.64581	0	0	37.5564
Disterigma pallidum	3851	416	10.8024	0	0	0	0	0	0	0	0	10.8024
Disterigma pernettyoides	35051	6273	17.8968	701	1.99994	0	0	2285	6.51907	88	0.251063	26.4158
Excentradenia boliviana	77	0	0	0	0	0	0	0	0	0	0	0
Fuchsia abrupta	14271	2048	14.3508	0	0	0	0	1179	8.26151	12	0.0840866	22.6123
Fuchsia apetala	42357	6307	14.8901	554	1.30793	0	0	1746	4.1221	37	0.0873527	20.3201
Fuchsia austromontana	15200	1685	11.0855	130	0.855263	0	0	1000	6.57895	0	0	18.5197
Fuchsia ceracea	69	0	0	0	0	0	0	0	0	0	0	0
Fuchsia chloroloba	12037	419	3.48093	130	1.08	0	0	94	0.780925	0	0	5.34186
Fuchsia cochabambana	5483	3155	57.5415	0	0	0	0	269	4.90607	0	0	62.4476
Fuchsia confertifolia	732	0	0	0	0	0	0	5	0.68306	0	0	0.68306
Fuchsia coriacifolia	43	1	2.32558	0	0	0	0	0	0	0	0	2.32558
Fuchsia decussata	34698	2961	8.53363	123	0.354487	0	0	250	0.720503	79	0.227679	9.60862
Fuchsia ferreyrae	11214	501	4.46763	0	0	0	0	179	1.59622	78	0.695559	6.06385
Fuchsia fontinalis	8758	26	0.296871	0	0	0	0	359	4.09911	20	0.228363	4.39598
Fuchsia furfuracea	20473	1449	7.07761	376	1.83657	0	0	4	0.0195379	0	0	8.93372
Fuchsia garleppiana	8056	2789	34.6202	0	0	0	0	214	2.65641	0	0	37.2766
Fuchsia huanucoensis	2784	288	10.3448	0	0	0	0	0	0	0	0	10.3448
Fuchsia inflata	4817	390	8.09633	116	2.40814	0	0	4	0.0830392	0	0	10.5875
Fuchsia juntasensis	25516	6855	26.8655	0	0	0	0	1049	4.11115	0	0	30.9766
Fuchsia llewelynii	387	0	0	0	0	0	0	0	0	0	0	0
Fuchsia macropetala	5696	1931	33.901	0	0	0	0	0	0	0	0	33.901
Fuchsia macrophylla	68419	9110	13.315	1824	2.66593	0	0	4620	6.75251	42	0.0613865	22.7335
Fuchsia mathewsii	2008	0	0	0	0	0	0	0	0	0	0	0
Fuchsia nana	7223	3273	45.3136	0	0	0	0	241	3.33656	0	0	48.6501
Fuchsia ovalis	8377	347	4.14229	0	0	0	0	28	0.334249	74	0.883371	4.47654
Fuchsia pilosa	2587	1	0.0386548	0	0	0	0	387	14.9594	0	0	14.9981
Fuchsia rivularis	6336	0	0	0	0	0	0	843	13.3049	85	1.34154	13.3049
Fuchsia salicifolia	9628	1437	14.9252	168	1.74491	0	0	1019	10.5837	0	0	27.2538
Fuchsia sanctae-rosae	55480	13545	24.4142	130	0.234319	0	0	2810	5.06489	0	0	29.7134
Fuchsia sanmartina	2361	961	40.7031	0	0	0	0	0	0	0	0	40.7031
Fuchsia simplicicaulis	22185	2694	12.1433	0	0	0	0	48	0.216362	0	0	12.3597
Fuchsia tincta	767	126	16.4276	0	0	0	0	0	0	0	0	16.4276
Fuchsia tunariensis	7671	835	10.8852	48	0.625733	0	0	0	0	0	0	11.5109
Fuchsia vargasiana	1277	182	14.2522	0	0	0	0	15	1.17463	0	0	15.4268
Fuchsia wurdackii	676	0	0	0	0	0	0	0	0	0	0	0
Heteropterys actinoctenia	79	0	0	0	0	0	0	0	0	0	0	0
Heteropterys andina	427	0	0	0	0	0	0	0	0	0	0	0
Heteropterys fulva	80	0	0	0	0	0	0	0	0	0	0	0
Heteropterys magnifica	78	0	0	0	0	0	0	0	0	0	0	0
Heteropterys oxenderi	355	0	0	0	0	0	0	0	0	0	0	0
Hiraea christianeae	77	0	0	0	0	0	0	0	0	0	0	0
Hirtella aramangensis	62	0	0	0	0	0	0	0	0	0	0	0
Hirtella beckii	9	0	0	0	0	0	0	0	0	0	0	0
Hirtella lightioides	8186	972	11.8739	0	0	0	0	1020	12.4603	0	0	24.3342
Hirtella revillae	21891	0	0	0	0	0	0	5283	24.1332	2	0.00913617	24.1332
Hirtella standleyi	65	0	0	0	0	0	0	0	0	0	0	0
Ilex aggregata	91343	17648	19.3206	0	0	0	0	8668	9.48951	20	0.0218955	28.8101
Ilex anonoides	78125	9535	12.2048	1371	1.75488	0	0	4592	5.87776	2485	3.1808	19.8374
Ilex crassifolioides	30510	1517	4.97214	445	1.45854	0	0	1675	5.49	494	1.61914	11.9207
Ilex gotardensis	10273	1360	13.2386	0	0	0	0	5	0.0486713	0	0	13.2873
Ilex herzogii	2671	1949	72.9689	0	0	0	0	556	20.8162	0	0	93.7851
Ilex hippocrateoides	59466	6531	10.9827	1347	2.26516	0	0	3364	5.65701	275	0.462449	18.9049
Ilex imbricata	497	304	61.167	0	0	0	0	0	0	0	0	61.167
Ilex loretoica	77	0	0	0	0	0	0	0	0	0	0	0
Ilex mandonii	26026	5975	22.9578	0	0	0	0	2131	8.18797	0	0	31.1458
Ilex microsticta	42039	5120	12.1792	980	2.33117	0	0	1852	4.40543	84	0.199814	18.9158
Ilex pseudoebenacea	711	83	11.6737	0	0	0	0	0	0	0	0	11.6737
Ilex tarapotina	91694	13888	15.146	127	0.138504	0	0	1736	1.89325	449	0.489672	17.1778
Ilex trichoclada	8194	1960	23.9199	0	0	0	0	409	4.99146	0	0	28.9114
Ilex villosula	67897	6968	10.2626	1475	2.17241	0	0	5106	7.52021	458	0.674551	19.9552
Inga amboroensis	703	525	74.6799	0	0	0	0	105	14.936	0	0	89.6159
Inga approximata	21644	5833	26.9497	0	0	0	0	1802	8.32563	0	0	35.2754
Inga augustii	75	0	0	0	0	0	0	0	0	0	0	0
Inga cynometrifolia	739	0	0	0	0	0	0	0	0	0	0	0
Inga expansa	46090	7725	16.7607	0	0	0	0	10495	22.7707	0	0	39.5314
Inga fosteriana	79	15	18.9873	0	0	0	0	4	5.06329	0	0	24.0506
Inga gereauana	8540	0	0	0	0	0	0	629	7.36534	0	0	7.36534
Inga killipiana	35541	2749	7.73473	0	0	0	0	2872	8.08081	80	0.225092	15.8155
Inga lineata	79579	2579	3.2408	112	0.140741	0	0	7433	9.3404	24	0.0301587	12.7219
Inga longipes	39581	1258	3.17829	0	0	0	0	136	0.343599	128	0.323387	3.52189
Inga maynensis	17710	0	0	0	0	0	0	4308	24.3252	0	0	24.3252
Inga megalobotrys	1251	1202	96.0831	0	0	0	0	0	0	0	0	96.0831
Inga pluricarpellata	9629	2445	25.392	0	0	0	0	250	2.59632	0	0	27.9884
Inga porcata	84683	27842	32.8779	0	0	1275	1.50562	5469	6.4582	0	0	40.8417
Inga steinbachii	214058	38377	17.9283	0	0	7789	3.63873	11253	5.25699	0	0	26.824
Inga tarapotensis	501	0	0	0	0	0	0	45	8.98204	0	0	8.98204
Justicia albadenia	53467	10277	19.2212	0	0	0	0	9403	17.5865	0	0	36.8078
Justicia alpina	2524	0	0	114	4.51664	0	0	0	0	0	0	4.51664
Justicia aphelandroides	207	0	0	0	0	0	0	0	0	14	6.76329	0
Justicia arcuata	39443	14668	37.1878	0	0	2	0.00507061	1188	3.01194	0	0	40.2049
Justicia beckii	28293	5582	19.7293	0	0	0	0	6436	22.7477	0	0	42.4769
Justicia boliviensis	51713	12442	24.0597	0	0	0	0	6430	12.434	0	0	36.4937
Justicia chapareensis	141	102	72.3404	0	0	0	0	0	0	0	0	72.3404
Justicia concavibracteata	133778	22244	16.6275	22	0.0164452	0	0	3662	2.73737	2550	1.90614	19.3814
Justicia cuspidulata	79	0	0	0	0	0	0	0	0	0	0	0
Justicia cuzcoensis	8065	0	0	0	0	0	0	0	0	0	0	0
Justicia dryadum	45775	12358	26.9973	0	0	0	0	7319	15.9891	0	0	42.9863
Justicia elegantissima	79	0	0	0	0	0	0	0	0	0	0	0
Justicia hylophila	22231	358	1.61036	0	0	0	0	4	0.0179929	453	2.0377	1.62836
Justicia iochila	79	0	0	0	0	0	0	0	0	13	16.4557	0
Justicia israelvargasii	6450	0	0	0	0	0	0	0	0	0	0	0
Justicia kessleri	4827	1779	36.8552	0	0	0	0	1650	34.1827	0	0	71.0379
Justicia lancifolia	2318	0	0	0	0	0	0	0	0	0	0	0
Justicia longiacuminata	27	0	0	0	0	0	0	0	0	0	0	0
Justicia loretensis	352	0	0	0	0	0	0	0	0	0	0	0
Justicia manserichensis	20693	0	0	0	0	0	0	576	2.78355	8797	42.512	2.78355
Justicia megalantha	5229	1174	22.4517	0	0	0	0	0	0	0	0	22.4517
Justicia mendax	6648	962	14.4705	0	0	0	0	800	12.0337	0	0	26.5042
Justicia miguelii	13969	1370	9.80743	0	0	0	0	1790	12.8141	0	0	22.6215
Justicia monopleurantha	29864	6876	23.0244	0	0	0	0	5227	17.5027	0	0	40.5271
Justicia pluriformis	4778	487	10.1925	0	0	0	0	0	0	0	0	10.1925
Justicia pozuzoensis	224	0	0	0	0	0	0	0	0	0	0	0
Justicia pyrrhostachya	159	0	0	0	0	0	0	0	0	0	0	0
Justicia rauhii	15442	9806	63.5021	0	0	0	0	1343	8.69706	0	0	72.1992
Justicia ruiziana	113	0	0	0	0	0	0	0	0	0	0	0
Justicia rusbyana	5002	97	1.93922	0	0	0	0	0	0	0	0	1.93922
Justicia soukupii	4128	4	0.0968992	0	0	0	0	0	0	0	0	0.0968992
Justicia steinbachiorum	1115	808	72.4664	0	0	0	0	259	23.2287	0	0	95.6951
Justicia tarapotensis	78	0	0	0	0	0	0	0	0	0	0	0
Justicia tremulifolia	77	0	0	0	0	0	0	0	0	0	0	0
Justicia umbricola	4791	314	6.55396	0	0	0	0	1681	35.0866	0	0	41.6406
Justicia weberbaueri	1258	171	13.593	0	0	0	0	56	4.45151	0	0	18.0445
Justicia yungensis	7640	331	4.33246	0	0	0	0	0	0	0	0	4.33246
Justicia yuyoeensis	1871	0	0	0	0	0	0	508	27.1513	0	0	27.1513
Licania boliviensis	7019	1160	16.5266	0	0	0	0	1941	27.6535	0	0	44.1801
Licania bullata	323	0	0	0	0	0	0	214	66.2539	0	0	66.2539
Licania cecidiophora	2490	0	0	0	0	0	0	0	0	40	1.60643	0
Licania filomenoi	3460	0	0	0	0	0	0	5	0.144509	0	0	0.144509
Licania klugii	73745	0	0	0	0	0	0	370	0.501729	2609	3.53787	0.501729
Licania tambopatensis	36681	7213	19.6641	0	0	0	0	2404	6.5538	0	0	26.2179
Licania trigonioides	76	0	0	0	0	0	0	0	0	0	0	0
Licania vasquezii	80	0	0	0	0	0	0	0	0	0	0	0
Lophopterys peruviana	5167	0	0	0	0	0	0	288	5.57383	484	9.36714	5.57383
Marcgravia longifolia	42931	0	0	0	0	0	0	2519	5.86755	172	0.400643	5.86755
Marcgravia weberbaueri	77691	12403	15.9645	0	0	0	0	8687	11.1815	222	0.285747	27.146
Mascagnia boliviana	76	0	0	0	0	0	0	0	0	0	0	0
Mauria boliviana	82	0	0	0	0	0	0	15	18.2927	0	0	18.2927
Mauria denticulata	261	0	0	78	29.8851	0	0	0	0	0	0	29.8851
Mauria killipii	16902	902	5.33665	0	0	0	0	0	0	74	0.437818	5.33665
Mendoncia aurea	76	0	0	0	0	0	0	0	0	0	0	0
Mendoncia gigas	158	0	0	0	0	0	0	0	0	0	0	0
Mendoncia killipii	236	0	0	0	0	0	0	0	0	0	0	0
Mendoncia klugii	422	0	0	0	0	0	0	0	0	0	0	0
Mendoncia peruviana	79	0	0	0	0	0	0	0	0	0	0	0
Mendoncia robusta	14208	535	3.76548	0	0	0	0	101	0.710867	0	0	4.47635
Mendoncia smithii	1339	0	0	0	0	0	0	0	0	0	0	0
Mendoncia tarapotana	21617	0	0	0	0	0	0	944	4.36693	0	0	4.36693
Mentzelia heterosepala	3932	0	0	0	0	0	0	0	0	0	0	0
Mezia russellii	2078	0	0	0	0	0	0	349	16.795	0	0	16.795
Mimosa boliviana	33156	6848	20.6539	0	0	0	0	3861	11.645	0	0	32.2988
Mimosa cuzcoana	1563	0	0	130	8.31734	0	0	0	0	0	0	8.31734
Mimosa pectinatipinna	3301	0	0	0	0	0	0	0	0	0	0	0
Mimosa revoluta	18679	2153	11.5263	106	0.567482	0	0	1732	9.27244	0	0	21.3662
Mimosa rusbyana	3646	45	1.23423	0	0	0	0	0	0	0	0	1.23423
Mimosa williamsii	4	0	0	0	0	0	0	0	0	0	0	0
Mimosa woodii	3098	437	14.1059	0	0	0	0	0	0	0	0	14.1059
Nasa aspiazui	50	0	0	0	0	0	0	0	0	0	0	0
Nasa callacallensis	78	0	0	0	0	0	0	0	0	0	0	0
Nasa colanii	54	0	0	0	0	0	0	0	0	0	0	0
Nasa driesslei	3047	0	0	0	0	0	0	3	0.0984575	0	0	0.0984575
Nasa ferruginea	10246	2134	20.8276	172	1.6787	0	0	1447	14.1226	0	0	36.6289
Nasa formosissima	418	0	0	0	0	0	0	0	0	0	0	0
Nasa herzogii	1739	1233	70.9028	0	0	0	0	389	22.3692	0	0	93.272
Nasa kuelapensis	57	0	0	0	0	0	0	0	0	0	0	0
Nasa limata	3867	0	0	9	0.232739	0	0	0	0	0	0	0.232739
Nasa nubicolorum	28	0	0	0	0	0	0	0	0	0	0	0
Nasa pascoensis	67	33	49.2537	0	0	0	0	0	0	0	0	49.2537
Nasa stuebeliana	655	0	0	0	0	0	0	0	0	0	0	0
Nasa tingomariensis	11241	665	5.91584	0	0	0	0	0	0	0	0	5.91584
Nasa umbraculifera	29	0	0	0	0	0	0	0	0	0	0	0
Nasa victorii	53	0	0	0	0	0	0	31	58.4906	0	0	58.4906
Odontonema hookerianum	835	4	0.479042	0	0	0	0	0	0	0	0	0.479042
Oplonia grandiflora	78	0	0	0	0	0	0	0	0	0	0	0
Orophochilus stipulaceus	448	0	0	0	0	0	0	0	0	0	0	0
Pachystachys badiospica	117435	14812	12.6129	1044	0.889002	0	0	6923	5.89518	8	0.00681228	19.3971
Pachystachys fosteri	78	0	0	0	0	0	0	0	0	0	0	0
Pachystachys incarnata	78	0	0	0	0	0	0	0	0	0	0	0
Pachystachys killipii	76	0	0	0	0	0	0	0	0	0	0	0
Pachystachys longibracteata	2059	0	0	0	0	0	0	0	0	0	0	0
Pachystachys ossolae	58594	17351	29.6122	4	0.00682664	0	0	8882	15.1585	0	0	44.7776
Pachystachys puberula	5714	0	0	0	0	0	0	0	0	0	0	0
Pachystachys rosea	1671	0	0	0	0	0	0	925	55.3561	0	0	55.3561
Pachystachys schunkei	227	0	0	0	0	0	0	0	0	0	0	0
Passiflora amazonica	6520	0	0	0	0	0	0	1613	24.7393	510	7.82209	24.7393
Passiflora aristulata	13968	0	0	0	0	0	0	846	6.0567	0	0	6.0567
Passiflora buchtienii	714	246	34.4538	0	0	0	0	0	0	0	0	34.4538
Passiflora callacallensis	19	0	0	0	0	0	0	0	0	0	0	0
Passiflora chaparensis	1451	575	39.6278	0	0	2	0.137836	0	0	0	0	39.7657
Passiflora cirrhipes	77	0	0	0	0	0	0	0	0	0	0	0
Passiflora cuzcoensis	39	0	0	0	0	0	0	0	0	0	0	0
Passiflora dalechampioides	17730	2935	16.5539	0	0	0	0	2912	16.4241	0	0	32.978
Passiflora fernandezii	156	0	0	0	0	0	0	0	0	0	0	0
Passiflora ferruginea	34353	4116	11.9815	0	0	634	1.84554	919	2.67517	61	0.177568	16.5022
Passiflora frutescens	482	7	1.45228	0	0	0	0	0	0	0	0	1.45228
Passiflora guenteri	79	0	0	0	0	0	0	0	0	0	0	0
Passiflora hastifolia	32	0	0	0	0	0	0	0	0	0	0	0
Passiflora heterohelix	76	0	0	0	0	0	0	0	0	0	0	0
Passiflora inca	942	0	0	89	9.44798	0	0	0	0	0	0	9.44798
Passiflora insignis	701	248	35.378	0	0	0	0	0	0	0	0	35.378
Passiflora leptoclada	32781	0	0	0	0	0	0	2493	7.60502	0	0	7.60502
Passiflora macropoda	2251	381	16.9258	0	0	0	0	0	0	0	0	16.9258
Passiflora mandonii	13608	2124	15.6085	0	0	0	0	1120	8.23045	0	0	23.8389
Passiflora nephrodes	4709	222	4.71438	0	0	0	0	0	0	0	0	4.71438
Passiflora parvifolia	11469	706	6.15572	0	0	0	0	175	1.52585	133	1.15965	7.68158
Passiflora pascoensis	4610	2204	47.8091	0	0	0	0	1128	24.4685	0	0	72.2777
Passiflora poeppigii	79	0	0	0	0	0	0	0	0	0	0	0
Passiflora quadriflora	56	0	0	50	89.2857	0	0	0	0	0	0	89.2857
Passiflora runa	78	0	0	0	0	0	0	0	0	0	0	0
Passiflora skiantha	80	0	0	0	0	0	0	0	0	48	60	0
Passiflora solomonii	5726	1292	22.5637	0	0	0	0	781	13.6395	0	0	36.2033
Passiflora tarapotina	23475	1458	6.21086	0	0	0	0	1342	5.71672	0	0	11.9276
Passiflora tatei	21039	2793	13.2753	0	0	0	0	2449	11.6403	0	0	24.9156
Passiflora venosa	316	0	0	0	0	0	0	71	22.4684	0	0	22.4684
Passiflora weberbaueri	24	0	0	0	0	0	0	0	0	0	0	0
Passiflora weigendii	59	0	0	0	0	0	0	0	0	0	0	0
Polyclita turbinata	3430	2090	60.9329	0	0	0	0	346	10.0875	0	0	71.0204
Psammisia globosa	945	0	0	0	0	0	0	604	63.9153	0	0	63.9153
Pseuderanthemum weberbaueri	466	0	0	0	0	0	0	0	0	0	0	0
Ruellia antiquorum	751	138	18.3755	0	0	0	0	195	25.9654	0	0	44.3409
Ruellia beckii	286	0	0	0	0	0	0	0	0	0	0	0
Ruellia dolichosiphon	50728	0	0	0	0	7564	14.9109	0	0	0	0	14.9109
Ruellia gracilis	16291	1794	11.0122	0	0	0	0	6516	39.9975	0	0	51.0098
Ruellia haenkeana	108392	23016	21.234	1099	1.01391	2	0.00184515	9389	8.66208	60	0.0553546	30.9119
Ruellia pearcei	99139	26660	26.8915	0	0	2	0.00201737	11114	11.2105	0	0	38.1041
Ruellia phyllocalyx	77	0	0	0	0	0	0	0	0	0	0	0
Ruellia rauhii	77	0	0	0	0	0	0	61	79.2208	0	0	79.2208
Ruellia ruiziana	88521	13443	15.1862	1864	2.10572	0	0	8192	9.2543	56	0.0632618	26.5462
Ruellia tarapotana	163884	29901	18.2452	94	0.0573576	596	0.363672	8019	4.8931	6342	3.86981	23.5593
Ruellia tessmannii	79	0	0	0	0	0	0	0	0	0	0	0
Ruellia yurimaguensis	60889	12263	20.1399	0	0	2	0.00328467	5371	8.82097	0	0	28.9642
Sanchezia arborea	77	0	0	0	0	0	0	0	0	0	0	0
Sanchezia aurantiaca	77	0	0	0	0	0	0	0	0	0	0	0
Sanchezia aurea	107	2	1.86916	0	0	0	0	0	0	0	0	1.86916
Sanchezia bicolor	70	0	0	0	0	0	0	0	0	0	0	0
Sanchezia capitata	74	0	0	0	0	0	0	0	0	0	0	0
Sanchezia conferta	801	0	0	0	0	0	0	0	0	0	0	0
Sanchezia cyathibractea	78	0	0	0	0	0	0	0	0	0	0	0
Sanchezia dasia	76	0	0	0	0	0	0	0	0	0	0	0
Sanchezia decora	77	0	0	0	0	0	0	0	0	0	0	0
Sanchezia ferreyrae	76	0	0	0	0	0	0	0	0	0	0	0
Sanchezia filamentosa	30226	4950	16.3766	0	0	0	0	0	0	0	0	16.3766
Sanchezia flava	516	0	0	0	0	0	0	0	0	0	0	0
Sanchezia killipii	78	0	0	0	0	0	0	0	0	0	0	0
Sanchezia klugii	10095	3974	39.366	0	0	0	0	0	0	0	0	39.366
Sanchezia lasia	153	0	0	0	0	0	0	0	0	0	0	0
Sanchezia lispa	77	5	6.49351	0	0	0	0	0	0	0	0	6.49351
Sanchezia loranthifolia	4450	0	0	0	0	0	0	0	0	0	0	0
Sanchezia megalia	28892	67	0.231898	0	0	0	0	477	1.65098	9848	34.0856	1.88287
Sanchezia ovata	115095	19130	16.6211	1777	1.54394	0	0	13564	11.785	43	0.0373604	29.95
Sanchezia oxysepala	11006	0	0	0	0	0	0	505	4.58841	1487	13.5108	4.58841
Sanchezia pedicellata	76	0	0	0	0	0	0	0	0	0	0	0
Sanchezia pulchra	151	0	0	0	0	0	0	0	0	0	0	0
Sanchezia punicea	3948	9	0.227964	0	0	0	0	4	0.101317	0	0	0.329281
Sanchezia rhodochroa	78	0	0	0	0	0	0	0	0	0	0	0
Sanchezia rosea	79	0	0	0	0	0	0	0	0	0	0	0
Sanchezia rubriflora	3464	0	0	0	0	0	0	0	0	0	0	0
Sanchezia sanmartininensis	77	0	0	0	0	0	0	0	0	0	0	0
Sanchezia scandens	65761	174	0.264595	0	0	0	0	838	1.27431	2191	3.33176	1.53891
Sanchezia sprucei	13215	0	0	0	0	0	0	235	1.77828	0	0	1.77828
Sanchezia stenantha	23856	1345	5.63799	0	0	0	0	1399	5.86435	15	0.0628773	11.5023
Sanchezia stenomacra	13971	22	0.157469	0	0	0	0	186	1.33133	0	0	1.4888
Sanchezia sylvestris	65	0	0	0	0	0	0	0	0	0	0	0
Sanchezia tarapotensis	10893	43	0.394749	0	0	0	0	0	0	641	5.88451	0.394749
Sanchezia tigrina	229	0	0	0	0	0	0	31	13.5371	73	31.8777	13.5371
Sanchezia villosa	55	0	0	0	0	0	0	0	0	0	0	0
Sanchezia williamsii	140	0	0	0	0	0	0	0	0	0	0	0
Sanchezia woytkowskii	13	0	0	0	0	0	0	0	0	0	0	0
Sanchezia wurdackii	4346	0	0	0	0	0	0	0	0	324	7.45513	0
Sanchezia xantha	39	0	0	0	0	0	0	0	0	0	0	0
Sarcopera oxystilis	31346	7570	24.1498	0	0	0	0	3042	9.70459	0	0	33.8544
Satyria boliviana	16148	5083	31.4776	0	0	0	0	1861	11.5246	0	0	43.0022
Satyria neglecta	87	0	0	0	0	0	0	16	18.3908	0	0	18.3908
Satyria polyantha	2289	0	0	0	0	0	0	0	0	0	0	0
Satyria vargasii	10291	2579	25.0607	1039	10.0962	0	0	656	6.3745	0	0	41.5314
Schinopsis peruviana	2351	0	0	0	0	0	0	0	0	0	0	0
Schwartzia magnifica	55707	5183	9.30404	2492	4.47341	0	0	4333	7.7782	321	0.576229	21.5556
Siphocampylus actinothrix	2951	198	6.70959	102	3.45646	0	0	0	0	0	0	10.166
Siphocampylus andinus	9937	1791	18.0235	0	0	0	0	1760	17.7116	0	0	35.7351
Siphocampylus angustiflorus	15131	2057	13.5946	0	0	0	0	1344	8.88243	0	0	22.477
Siphocampylus arachnes	4735	0	0	0	0	0	0	223	4.70961	0	0	4.70961
Siphocampylus ayersiae	20239	2916	14.4078	0	0	0	0	2719	13.4345	0	0	27.8423
Siphocampylus bilabiatus	30858	5195	16.8352	0	0	0	0	4902	15.8857	0	0	32.7209
Siphocampylus boliviensis	15680	2605	16.6135	77	0.491071	0	0	1467	9.35587	0	0	26.4605
Siphocampylus comosus	3131	207	6.61131	0	0	0	0	0	0	47	1.50112	6.61131
Siphocampylus correoides	4393	349	7.94446	0	0	0	0	10	0.227635	0	0	8.17209
Siphocampylus dubius	1346	270	20.0594	0	0	0	0	0	0	0	0	20.0594
Siphocampylus flagelliformis	32300	4457	13.7988	0	0	0	0	3332	10.3158	0	0	24.1146
Siphocampylus kuntzeanus	78	37	47.4359	0	0	0	0	0	0	0	0	47.4359
Siphocampylus longior	23893	0	0	0	0	0	0	2058	8.6134	640	2.67861	8.6134
Siphocampylus membranaceus	11251	1213	10.7813	0	0	0	0	1478	13.1366	0	0	23.9179
Siphocampylus neurotrichus	420	235	55.9524	0	0	0	0	85	20.2381	0	0	76.1905
Siphocampylus oblongifolius	865	0	0	0	0	0	0	187	21.6185	0	0	21.6185
Siphocampylus plegmatocaulis	1178	0	0	0	0	0	0	613	52.0374	0	0	52.0374
Siphocampylus radiatus	2788	71	2.54663	0	0	0	0	0	0	0	0	2.54663
Siphocampylus reflexus	1941	1241	63.9361	0	0	0	0	0	0	0	0	63.9361
Siphocampylus rosmarinifolius	398	0	0	0	0	0	0	0	0	0	0	0
Siphocampylus rusbyanus	50156	10181	20.2987	680	1.35577	0	0	4922	9.81338	0	0	31.4678
Siphocampylus sparsipilus	507	157	30.9665	0	0	0	0	0	0	0	0	30.9665
Siphocampylus spruceanus	80	0	0	0	0	0	0	0	0	0	0	0
Siphocampylus subcordatus	157	0	0	0	0	0	0	73	46.4968	0	0	46.4968
Siphocampylus tunarensis	7556	3878	51.3235	0	0	2	0.026469	0	0	0	0	51.3499
Siphocampylus tunicatus	2170	1618	74.5622	0	0	0	0	491	22.6267	0	0	97.1889
Siphocampylus vatkeanus	50	29	58	0	0	0	0	0	0	0	0	58
Siphocampylus werdermannii	34018	9374	27.556	0	0	0	0	689	2.0254	0	0	29.5814
Siphonandra boliviana	76	0	0	0	0	0	0	76	100	0	0	100
Siphonandra elliptica	49651	8146	16.4065	933	1.87912	0	0	2516	5.06737	87	0.175223	23.353
Souroubea fragilis	26171	6100	23.3082	0	0	0	0	2714	10.3703	0	0	33.6785
Souroubea peruviana	7826	0	0	0	0	0	0	0	0	4333	55.3667	0
Souroubea stichadenia	14811	421	2.84248	0	0	0	0	1855	12.5245	0	0	15.367
Sphyrospermum buesii	307	0	0	0	0	0	0	0	0	0	0	0
Sphyrospermum sessiliflorum	158	154	97.4684	0	0	0	0	0	0	0	0	97.4684
Stenostephanus cochabambensis	641	107	16.6927	0	0	0	0	0	0	0	0	16.6927
Stenostephanus crenulatus	19722	1792	9.0863	95	0.481696	0	0	1742	8.83278	0	0	18.4008
Stenostephanus davidsonii	8288	1004	12.1139	0	0	0	0	484	5.83977	0	0	17.9537
Stenostephanus krukoffii	21464	2015	9.38781	0	0	0	0	4008	18.6731	0	0	28.0609
Stenostephanus longistaminus	39355	5215	13.2512	1358	3.45064	0	0	2229	5.66383	0	0	22.3656
Stenostephanus lyman-smithii	23659	6017	25.4322	0	0	0	0	6136	25.9352	0	0	51.3673
Stenostephanus pyramidalis	5734	3869	67.4747	0	0	0	0	324	5.65051	0	0	73.1252
Stenostephanus spicatus	498	198	39.759	0	0	0	0	0	0	0	0	39.759
Stenostephanus sprucei	44693	8602	19.2469	0	0	0	0	755	1.6893	19	0.0425123	20.9362
Stenostephanus tenellus	24356	3820	15.684	0	0	0	0	3620	14.8629	0	0	30.5469
Stigmaphyllon aberrans	3665	334	9.11323	0	0	0	0	48	1.30969	90	2.45566	10.4229
Stigmaphyllon argenteum	71155	1224	1.72019	0	0	0	0	6867	9.65076	338	0.475019	11.371
Stigmaphyllon coloratum	25042	2645	10.5623	0	0	0	0	1872	7.47544	0	0	18.0377
Stigmaphyllon cuzcanum	1254	0	0	64	5.10367	0	0	0	0	0	0	5.10367
Stigmaphyllon peruvianum	1884	0	0	0	0	0	0	0	0	0	0	0
Stigmaphyllon tarapotense	2569	0	0	0	0	0	0	0	0	0	0	0
Stigmaphyllon yungasense	1461	20	1.36893	0	0	0	0	279	19.0965	0	0	20.4654
Streblacanthus amoenus	72570	5839	8.04602	151	0.208075	0	0	3334	4.59418	0	0	12.8483
Suessenguthia barthleniana	24652	4862	19.7225	0	0	0	0	3765	15.2726	0	0	34.9951
Suessenguthia koessleri	2151	0	0	0	0	0	0	0	0	0	0	0
Suessenguthia vargasii	69354	20101	28.9832	0	0	1686	2.43101	6847	9.87254	0	0	41.2867
Suessenguthia wenzelii	18117	1841	10.1617	0	0	0	0	6313	34.8457	0	0	45.0075
Tetramerium surcubambense	57	0	0	0	0	0	0	0	0	0	0	0
Tetramerium zeta	103	0	0	0	0	0	0	0	0	0	0	0
Tetrapterys stipulacea	79	0	0	0	0	0	0	0	0	0	0	0
Themistoclesia peruviana	38521	3048	7.91257	1016	2.63752	0	0	1568	4.07051	167	0.43353	14.6206
Themistoclesia unduavensis	4843	832	17.1794	0	0	0	0	984	20.318	0	0	37.4974
Thibaudia axillaris	22	0	0	0	0	0	0	0	0	0	0	0
Thibaudia biflora	13817	5088	36.8242	0	0	0	0	298	2.15676	32	0.231599	38.981
Thibaudia cardiophylla	45	0	0	0	0	0	0	0	0	0	0	0
Thibaudia crenulata	59151	10284	17.386	581	0.982232	0	0	5205	8.79951	90	0.152153	27.1678
Thibaudia croatii	1240	31	2.5	0	0	0	0	0	0	0	0	2.5
Thibaudia densiflora	5187	1768	34.0852	0	0	0	0	0	0	0	0	34.0852
Thibaudia dudleyi	2628	0	0	0	0	0	0	125	4.75647	0	0	4.75647
Thibaudia herrerae	641	0	0	61	9.51638	0	0	0	0	0	0	9.51638
Thibaudia macrocalyx	4961	442	8.90949	0	0	0	0	0	0	0	0	8.90949
Thibaudia rauhii	547	0	0	0	0	0	0	55	10.0548	0	0	10.0548
Thibaudia regularis	8425	773	9.17507	751	8.91395	0	0	0	0	0	0	18.089
Thibaudia uniflora	75	0	0	0	0	0	0	0	0	0	0	0
Thyrsodium herrerense	99389	226	0.227389	0	0	7678	7.7252	5442	5.47546	0	0	13.428
Trichosanchezia chrysothrix	3517	0	0	0	0	0	0	0	0	260	7.39266	0
Vaccinium elvirae	8716	0	0	0	0	0	0	0	0	1	0.0114732	0
Vaccinium mathewsii	3543	0	0	0	0	0	0	42	1.18544	1	0.0282247	1.18544
Vaccinium sphyrospermoides	520	0	0	0	0	0	0	0	0	0	0	0

## Sheet: Eco.Systems
NatureServe Code	Ecosystem Name	Nombre del Sistema Ecologico	Ecosystem Group Number	Ecosystem Group Name	Country Distribution/ Pais de Distribucion	Total Area (km2)	TOTAL AREA PROTECTED (km2)	TOTAL % PROTECTED
CES406.225	Western Beni seasonally flooded thorn forest of the alkaline flatlands	Bosque bajo espinoso inundable de las semialturas alcalinas del Beni occidental	12	Beni seasonally saturated ecosystems	Bo	100.09	0	0
CES406.226	Beni gallery forest	Bosque de galería de los bajíos del Beni	13	Beni seasonally flooded ecosystems	Bo	1549.63	84.29	5
CES406.235	Chiquitanian precambrian shield evergreen seasonal Amazonian forest	Bosque siempreverde estacional amazónico del Escudo Precámbrico Chiquitano	2	Amazonian Moist forests	Bo	25578	7390.17	29
CES406.238	Chiquitania and Beni semideciduous subhumid forest	Bosque subhúmedo semideciduo de la Chiquitania y el Beni	4	Chiquitano dry forests	Bo	487.89	0	0
CES406.240	Chiquitania and Beni “Cerradão”	"Cerradão" de la Chiquitania y el Beni	4	Chiquitano dry forests	Bo	2144.52	0	0
CES406.241	Cerrado and Beni saturated “Cerradão” of the non-alkaline flatlands	"Cerradão" mal drenado de las semialturas no alcalinas del Cerrado y Beni	12	Beni seasonally saturated ecosystems	Bo	2627.8	73.5	3
CES406.245	Beni seasonally flooded palm grove and savanna of the alkaline flatlands	Palmar y sabana inundables de las semialturas alcalinas del Beni	12	Beni seasonally saturated ecosystems	Bo	2266.72	0.06	0
CES406.246	Cerrado hydrophytic savannah with termite mounds	Sabana higrofítica con montículos del Cerrado	12	Beni seasonally saturated ecosystems	Bo	632.8	0	0
CES406.248	Beni and Chiquitania open hydrophytic savanna	Sabana abierta higrofítica de las semialturas del Beni y la Chiquitania	12	Beni seasonally saturated ecosystems	Bo	1459.12	0	0
CES406.249	Beni seasonally flooded herbaceous mesotrophic savanna	Sabana herbácea mesotrofica estacionalmente inundada del Beni	13	Beni seasonally flooded ecosystems	Bo	2085.39	2.17	0
CES406.250	Chiquitania and Beni seasonally flooded herbaceous oligotrophic savanna	Sabana herbácea oligotrófica estacionalmente inundada de la Chiquitania y el Beni	13	Beni seasonally flooded ecosystems	Bo	5069.66	0	0
CES406.251	Beni wet savanna	Sabana inundable de los bajíos del Beni	14	Beni permanently flooded ecosystems	Bo	5040.19	488.9	10
CES406.253	Chiquitania and Beni aquatic and palustrine neotropical vegetation	Vegetacion acuática y palustre neotropical de la Chiquitania y el Beni	14	Beni permanently flooded ecosystems	Bo	8932.14	202.83	2
CES408.518	Central-south Amazon Palm dominated forest	Bosque de palmas del centro-sur de la Amazonia	2	Amazonian Moist forests	Bo	5783.31	0	0
CES408.523	Western Amazon evergreen forest of the peneplain	Bosque siempreverde de la penillanura del oeste de la Amazonia	2	Amazonian Moist forests	Pe	189111	22502.4	12
CES408.526	Southern Amazon stagnant black-water alluvial forest	Bosque aluvial de aguas negras estancadas del sur de la Amazonia	9	Black water floodplain forests	Pe, Bo	9132.66	1149.59	13
CES408.528	Southwestern Amazon clear-water stream forest	Bosque de arroyos de aguas claras del suroeste de la Amazonia	10	Amazonian clear water floodplain forests	Pe, Bo	4749.2	573.68	12
CES408.531	Southwestern Amazon white-water floodplain forest	Bosque inundable de la llanura aluvial de ríos de aguas blancas del suroeste de la Amazonia	8	White water floodplain forests	Pe, Bo	19377.6	3596.72	19
CES408.532	Western Amazon white-water floodplain forest the	Bosque inundable de la llanura aluvial de ríos de aguas blancas del oste de la Amazonia	8	White water floodplain forests	Pe	7511.67	975.79	13
CES408.535	Southwestern Amazon black-water floodplain forest and riparian vegetation	Bosque inundable y vegetación riparia de aguas negras del suroeste de la Amazonia	9	Black water floodplain forests	Pe, Bo	1834.22	363.65	20
CES408.536	Western Amazon black-water floodplain forest and riparian vegetation	Bosque inundable y vegetacion riparia de aguas negras del oeste de la Amazonia	9	Black water floodplain forests	Pe	22417.1	5040.42	22
CES408.538	Western Amazon alluvial plains palm swamp	Bosque pantanoso de palmas de la llanura aluvial del oeste de la Amazonia	9	Black water floodplain forests	Pe	51793.3	9067.82	18
CES408.543	Southwestern Amazon subandean evergreen forest	Bosque siempreverde subandino del suroeste de la Amazonia	2	Amazonian Moist forests	Pe, Bo	73511.8	30952.2	42
CES408.544	Southwestern Amazon evergreen seasonal forest of the peneplain	Bosque siempreverde estacional de la penillanura del suroeste de la Amazonia	2	Amazonian Moist forests	Pe, Bo	107205	18320.5	17
CES408.545	Southwestern Amazon subandean evergreen seasonal forest	Bosque siempreverde estacional subandino del suroeste de la Amazonia	2	Amazonian Moist forests	Pe, Bo	20902.3	9652.85	46
CES408.546	Western Amazon semideciduous azonal forest	Bosque azonal semideciduo de colinas del oeste de la Amazonia	6	Amazonian substrate-driven ecosystems	Pe	12765.5	145.33	1
CES408.548	Western Amazon isolated ridges forest	Bosque de serranías aisladas del oeste de la Amazonia	2	Amazonian Moist forests	Pe	2950.98	2684.37	91
CES408.549	Southwestern Amazon Bamboo forest	Bosque con Bambu del suroeste de la Amazonia	2	Amazonian Moist forests	Pe, Bo	71466	21560.1	30
CES408.550	Amazon white-water riparian successional vegetation complex	Complejo de vegetación sucesional riparia de aguas blancas de la Amazonia	8	White water floodplain forests	Pe, Bo	4199.65	395.8	9
CES408.552	Upper Amazon alluvial plains marsh	Herbazal pantanoso de la llanura aluvial de la alta Amazonia	11	White or black water flooded ecosystems	Pe, Bo	17980	2070.02	12
CES408.554	Central-south Amazon ridges lithomorphic scrub	Matorral saxícola de colinas y serranías del centro-sur de la Amazonia	6	Amazonian substrate-driven ecosystems	Bo	210.28	0	0
CES408.557	Savannah of the central-south Amazon transitional to the Cerrado	Sabana del centro-sur de la Amazonia transicional al Cerrado	6	Amazonian substrate-driven ecosystems	Bo	3148.65	2949.82	94
CES408.560	Upper Amazon treed savannas on wet soils	Sabanas arboladas y arbustivas de la alta Amazonia sobre suelos anegables	11	White or black water flooded ecosystems	Pe, Bo	1291.54	550.3	43
CES408.562	Western Amazon white-sand sclerophyllous vegetation	Vegetación esclerófila de arenas blancas del oeste de la Amazonia	6	Amazonian substrate-driven ecosystems	Pe	5126.68	235.22	46
CES408.565	Western Amazon subandean evergreen forest	Bosque siempreverde subandino del oeste de la Amazonia	2	Amazonian Moist forests	Pe	62204.1	23445.2	38
CES408.566	Central-south Amazon isolated ridges forest	Bosque de serranías aisladas del centro-sur de la Amazonia	2	Amazonian Moist forests	Bo	1002.52	615.59	61
CES408.567	Central-south Amazon clear-water stream forest	Bosque de arroyos de aguas claras del centro-sur de la Amazonia	10	Amazonian clear water floodplain forests	Bo	1706.05	744.65	44
CES408.569	Western Amazon alluvial plains swamp forest	Bosque pantanoso de la llanura aluvial del oeste de la Amazonia	11	White or black water flooded ecosystems	Pe	20013.7	3624.96	18
CES408.570	Southwestern Amazon piedmont forest	Bosque del piedemonte del suroeste de la Amazonia	2	Amazonian Moist forests	Pe, Bo	32930.8	12799	39
CES408.571	Amazon mixed-water flooded forest and riparian vegetation	Bosque inundable y vegetación riparia de aguas mixtas de la Amazonía	11	White or black water flooded ecosystems	Pe, Bo	9652.97	388.48	4
CES408.572	Western Amazon piedmont forest	Bosque del piedemonte del oeste de la Amazonia	2	Amazonian Moist forests	Pe	13043.1	1693.27	13
CES408.573	Southern Amazon alluvial plains palm swamp	Bosque pantanoso de palmas de la llanura aluvial del sur de la Amazonia	9	Black water floodplain forests	Pe, Bo	4739.28	4044.48	9
CES408.574	Central-south Amazon black-water floodplain forest	Bosque inundable de la llanura aluvial de ríos de aguas negras del centro-sur de la Amazonia	9	Black water floodplain forests	Bo	1861.42	320.26	17
CES408.576	Southern Amazon upland depression forest	Bosque de tierra firme depresionada del sur de la Amazonia	9	Black water floodplain forests	Bo	15053.1	1054.22	7
CES408.578	Southwestern Amazon stagnant white-water flooded forest	Bosque inundado por aguas blancas estancadas del suroeste de la Amazonia	8	White water floodplain forests	Pe, Bo	17752.5	1325.65	7
CES409.039	Shrubland and meadows on eastern subandean plateaus	Arbustal y herbazal sobre mesetas subandinas orientales	5	Andean substrate-driven ecosystems	Pe	198.56	152.4	77
CES409.043	Upper montane pluvial forest of the Yungas	Bosque altimontano pluvial de Yungas	1	Andean Moist forests	Pe, Bo	7869.35	1708.85	22
CES409.044	Upper montane pluviseasonal forest of the Yungas	Bosque altimontano pluviestacional de Yungas	1	Andean Moist forests	Pe, Bo	7101.51	609.22	9
CES409.045	Upper montane pluvial Polylepis forest of the Yungas	Bosque de Polylepis altimontano pluvial de Yungas	1	Andean Moist forests	Pe, Bo	84.23	0.73	1
CES409.046	Upper montane pluviseasonal Polylepis forest of the Yungas	Bosque de Polylepis altimontano pluviestacional de Yungas	1	Andean Moist forests	Pe, Bo	129.49	4.21	3
CES409.048	Lower montane pluvial forest and palm grove of the Yungas	Bosque y palmar basimontano pluvial de Yungas	1	Andean Moist forests	Pe, Bo	44293.6	17949.5	41
CES409.049	Yungas ridge pluviseasonal forest	Bosque bajo de cresta pluviestacional de Yungas	5	Andean substrate-driven ecosystems	Pe, Bo	169.94	3.25	0
CES409.050	Montane pluvial forest of the Yungas	Bosque montano pluvial de Yungas	1	Andean Moist forests	Pe, Bo	21045.4	7197.45	34
CES409.051	Montane humid pluviseasonal forest of the Yungas	Bosque montano pluviestacional húmedo de Yungas	1	Andean Moist forests	Pe, Bo	13591.5	1771.53	13
CES409.053	Low montane subhumid pluviseasonal forest of the southern Yungas	Bosque basimontano pluviestacional subhúmedo de Yungas del sur	3	Andean dry forests and xeric scrub	Pe, Bo	7227.16	1183.4	16
CES409.054	Lower montane humid pluviseasonal forest of the Yungas	Bosque basimontano pluviestacional húmedo de Yungas	1	Andean Moist forests	Pe, Bo	10423	1878.12	18
CES409.056	Lower montane xeric forest of the southern Yungas	Bosque basimontano xérico de Yungas del sur	3	Andean dry forests and xeric scrub	Pe, Bo	1393.13	296.03	21
CES409.057	Interandean xeric scrub of the Yungas	Matorral xérico interandino de Yungas	3	Andean dry forests and xeric scrub	Pe	1523.96	0	0
CES409.059	High-Andean and upper montane pluviseasonal grassland and shrubland of the Yungas	Pajonal arbustivo altoandino y altimontano pluvial de Yungas	7	Andean grassland and shrubland	Pe, Bo	5116.21	1521.25	30
CES409.059	High-Andean and upper montane pluviseasonal grassland and shrubland of the Yungas	Pajonal arbustivo altoandino y altimontano pluviestacional de Yungas	7	Andean grassland and shrubland	Pe, Bo	11181.8	1412.44	13
CES409.061	Subandean palm swamp of the Yungas	Palmar pantanoso subandino de Yungas	8	White water floodplain forests	Pe	476.33	197.05	41
CES409.062	Yungas montane and lower montane savanna	Sabana arbolada montana y basimontana de Yungas	7	Andean grassland and shrubland	Pe, Bo	1230.57	454.69	37
CES409.063	High-Andean and high-montane aquatic and palustrine vegetation of the Yungas	Vegetación acuática y palustre altoandina y altimontana de Yungas	7	Andean grassland and shrubland	Pe, Bo	10.92	0.7	6
CES409.065	Lower montane riparian vegetation of the Yungas	Vegetación ribereña basimontana de Yungas	8	White water floodplain forests	Pe, Bo	16.84	0.26	2
CES409.067	Montane lithomorphic vegetation of the Yungas	Vegetacion saxícola montana de Yungas	5	Andean substrate-driven ecosystems	Pe, Bo	102.96	0	0
CES409.075	Montane interandean xeric forest and shrubland of the Yungas	Bosque y arbustal montano xérico interandino de Yungas	3	Andean dry forests and xeric scrub	Pe, Bo	2057.49	0.4	0
CES409.079	Lower montane xeric forest and shrubland of the northern Yungas	Bosque y arbustal basimontano xérico de Yungas del norte	3	Andean dry forests and xeric scrub	Pe	1379.19	1.01	0
CES409.105	Northern Andes upper montane evergreen forest	Bosque altimontano siempreverde de los Andes del Norte	1	Andean Moist forests	Pe	412.35	137.64	33
CES409.110	Northern Andes montane pluvial forest	Bosque montano pluvial de los Andes del Norte	1	Andean Moist forests	Pe	388.63	185.77	30
CES409.117	Lower montane subhumid pluviseasonal forest of the northern Yungas	Bosque basimontano pluviestacional subhúmedo de Yungas del norte	3	Andean dry forests and xeric scrub	Pe	409.41	10.03	0
CES409.123	Upper montane and montane paramo grassland	Pajonal altimontano y montano paramuno	7	Andean grassland and shrubland	Pe	259.48	16.61	6
CES409.124	Upper montane paramo grassland and shrubland	Pajonal arbustivo altimontano paramuno	7	Andean grassland and shrubland	Pe	43.43	36.95	85
CES409.195	Boliviano-Tucumano low edaphoxerophilous forest	Bosque bajo edafoxerófilo montano Boliviano-Tucumano	5	Andean substrate-driven ecosystems	Bo	12.41	11.69	94
CES409.197	Boliviano-Tucumane montane Podocarpus forest	Bosque de Pino de Monte montano Boliviano-Tucumano	1	Andean Moist forests	Bo	299.22	171.44	57
CES409.207	Low montane subhumid pluviseasonal forest of Bolivia-Tucuman	Bosque basimontano pluviestacional subhúmedo Boliviano-Tucumano	3	Andean dry forests and xeric scrub	Bo	1166.64	638.24	55
CES409.903	Lower montane pluvial forest of the Condor Mountain Range	Bosque montano bajo pluvial de la Cordillera del Cóndor	1	Andean Moist forests	Pe	2875.18	1210.26	42
CES409.912	Upper montane lithomorphic shrubland of the Condor Mountain Range	Arbustal saxicola montano alto de la Cordillera del Cóndor	5	Andean substrate-driven ecosystems	Pe	95.78	3.58	4
CES409.913	Montane pluvial forest of the Condor Mountain Range	Bosque montano pluvial de la Cordillera del Cóndor	1	Andean Moist forests	Pe	352.74	19.59	6
CES409.914	Pluvial forest on plateaus of the Condor Mountain Range	Bosque pluvial sobre mesetas de la Cordillera del Cóndor	5	Andean substrate-driven ecosystems	Pe	503.44	424.01	84
CES409.920	High-Andean Polylepis pluvial forest of the Yungas	Bosque de Polylepis altoandino pluvial de Yungas	1	Andean Moist forests	Pe, Bo	5.97	2.45	0
CES409.921	Montane subhumid pluviseasonal forest of the Yungas	Bosque montano pluviestacional subhúmedo de Yungas	3	Andean dry forests and xeric scrub	Pe, Bo	1968.64	35.84	2
Co01 Amazon	South Amazon savanna complex	Complejo de sabanas del sur de la Amazonía	11	White or black water flooded ecosystems	Pe, Bo	7418.92	460.17	6
Co01 Beni	Complex of non-alkaline savannas of the Beni transitional to the Cerrado	Complejo de sabanas no alcalinas del Beni transicionales al Cerrado	12	Beni seasonally saturated ecosystems	Bo	22217.4	4.59	0
Co01Andes	Northern Yungas dry montane and submontane complex	Complejo submontano y montano seco de Yungas del norte	3	Andean dry forests and xeric scrub	Pe	196.02	0	0
Co02 Amazon	Amazon white-water successional flooded forest complex	Complejo de bosques sucesionales inundables de aguas blancas de la Amazonía	8	White water floodplain forests	Pe, Bo	12995.7	1718.97	13
Co02 Andes	Northern Yungas dry submontane complex	Complejo submontano seco de Yungas del norte	3	Andean dry forests and xeric scrub	Pe	951.89	0	0
Co02 Beni	Complex of non-alkaline savannas of the Beni	Complejo de sabanas alcalinas del Beni	12	Beni seasonally saturated ecosystems	Bo	5851.43	0	0
Co03 Beni	Beni white-water floodplain savanna complex	Complejo de sabanas inundables por aguas blancas del Beni	13	Beni seasonally flooded ecosystems	Bo	8349.12	748.38	9
Co04 Beni	Beni swamp complex	Complejo de pantanos del Beni	14	Beni permanently flooded ecosystems	Bo	15626.5	732.45	5
Co05 Beni	Beni white-water riparian forests and vegetation complex	Complejo de bosques y vegetación riparia de aguas blancas del Beni	8	White water floodplain forests	Bo	43934.3	4327.87	10
Co06 Beni	Cerrado complex of the northern Beni	Complejo del Cerrado del Beni norte	12	Beni seasonally saturated ecosystems	Bo	17669	0	0
Co07 Beni	Beni mixed-water riparian vegetation and forests complex	Complejo de bosques y vegetación riparia de aguas mixtas del Beni	11	White or black water flooded ecosystems	Bo	1206.37	0	0
Co08 Beni	Beni clear and dark-water riparian forests and vegetation complex	Complejo de bosques y vegetación riparia de aguas claras y negras del Beni	9	Black water floodplain forests	Bo	356.84	0	0
n/a	Converted Lands	Áreas Antrópicas	n/a	Converted Lands	Pe, Bo	75501.6	2985.41	4
n/a	Unclassified Area	Unclassified Area, Chiquitano	n/a	Unclassified Area	Bo	7608.97	0	0
n/a	Water Bodies	Cuerpos de Agua	n/a	Water Bodies	Pe, Bo	11148.5	1069.52	10
