# Supplementary material for: Plant and animal endemism in the eastern Andean slope: challenges to conservation
Source: BMC Ecol. 2012 Jan 27;12:1. doi: 10.1186/1472-6785-12-1 (PMC3311091; doi:10.1186/1472-6785-12-1)
Supplement: Additional file 4 — Ecological system accuracy assessment. [file 1472-6785-12-1-S4.XLS]

## Sheet: Peru_LowL_Fieldonly
Ecological Systems	Field	Antropica	Water	CES408.523	CES408.531	CES408.532	CES408.535	CES408..536	CES408.538	CES408.543	CES408.544	CES408.548	CES408.549	CES408.550	CES408.552	CES408.569	CES408.570	CES408.571	CES408.573	Co02Amazonia	Number of Field samples collected	User's Accuracy
Map	Antropica	31												2						1	34	91.18
	Water	7	0			1		1	5								1	2		1	18	0
	CES408.523			43												1					44	97.73
	CES408.531				9																9	100
	CES408.532					23									1						24	95.83
	CES408.535						11														11	100
	CES408.536					1		9													10	90
	CES408.538								28							1					29	96.55
	CES408.543									3											3	100
Ecological Systems Mapped ECodes	CES408.544										8										8	100
	CES408.548											1									1	100
	CES408.549												8								8	100
	CES408.550													27							27	100
	CES408.552														5						5	100
	CES408.569															14					14	100
	CES408.570																2				2	100
	CES408.571																	18			18	100
	CES408.573																		1		1	100
	Co02Amazonia																			4	4	100
	Total Number of Samples Interpreted	38	0	43	9	25	11	10	33	3	8	1	8	29	6	16	3	20	1	6	270
	Producer's Accuracy	81.58	Null	100	100	92	100	90	84.85	100	100	100	100	93.1	83.33	87.5	66.67	90	100	66.67
Overall Accuracy (including insufficient sample sizes)	0.9074
Overall Accuracy without water and converted-'antropica'	0.922414
Average weighted user's accuracy of systems having at least 8 samples	0.9016

## Sheet: Peru_LowL_Field&airphotos
Ecological Systems	Field and air photos	Antropica	Water	CES408.523	CES408.531	CES408.532	CES408.535	CES408..536	CES408.538	CES408.543	CES408.544	CES408.545	CES408.548	CES408.549	CES408.550	CES408.552	CES408.569	CES408.570	CES408.571	CES408.573	CES408.576	Co01Amazonia	Co02Amazonia	Number of Field samples collected	User's Accuracy
Map	Antropica	45	3												2								4	54	83.33
	Water	8	10			1		1	5							1		1	2				1	30	33.33
	CES408.523	1		119													1	1		1				123	96.75
	CES408.531				21		1				6									2				30	70
	CES408.532					23										1								24	95.83
Ecological Systems Mapped ECodes	CES408.535				2		17				2						2							23	73.91
	CES408.536					1		9																10	90
	CES408.538								28								1							29	96.55
	CES408.543	3								3	34													40	7.5
	CES408.544	1			2						54				1					6	1	1		66	81.82
	CES08.545				3						13	0						14						30	0
	CES408.548									1	13	5	1					7						27	3.7
	CES408.549	1									59			16										76	21.05
	CES408.550														30									30	100
	CES408.552										5					13	10			2				30	43.33
	CES408.569										9						30			1				40	75
	CES408.570										24							8		1				33	24.24
	CES408.571																		18					18	100
	CES408.573	1									3						13			7				24	29.17
	CES408.576										11									1	2			14	14.29
	Co01Amazonia										2											24		26	92.31
	Co02Amazonia																						7	7	100
	Total Number of Image Samples Actually Interpreted	60	13	119	28	25	18	10	33	4	235	5	1	16	33	15	57	31	20	21	3	25	12	784
	Producer's Accuracy	75	76.92	100	75	92	94.44	90	84.85	75	22.98	0	100	100	90.91	86.67	52.63	25.81	90	33.33	66.67	96	58.33
Overall Accuracy (including insufficient sample sizes)	0.619171
Overall Accuracy without water and converted-'antropica'	0.614286
Average weighted user's accuracy of systems having at least 8 samples	0.61518

## Sheet: Peru_LowL_grouping
General groupings of ecological systems	Field	Terra Firme Forest	Riparian Forest	Amazonian Savannas	Herbaceous Wetlands	Forested Wetlands and Swamps	Water	Converted	Total Number of Samples	User's Accuracy
Map	Terra Firme Forest	372	8	2	5	23	1		411	90.5109
	Riparian Forest	5	99				5	4	113	87.6106
	Amazonian Savannas	1		24					25	96
Ecological Systems Mapped ECodes	Herbaceous Wetlands	1	1		43		1	2	48	89.5833
	Forested Wetlands and Swamps	10	4		12	83	5		114	72.807
	Water						10	3	13	76.9231
	Converted	6				1	8	45	60	75
	Total Number of Samples	395	112	26	60	107	30	54	784
	Producer's Accuracy	94.1772	88.3929	92.3077	71.6667	77.5701	33.3333	83.3333
Overall Accuracy; 7 Generalized Groups	0.862245
Overall Accuracy; 5 Generalized Groups (no water or converted)	0.896104

## Sheet: Peru_UpL_Field
Because of inadequate sampling, only 4 classes In the Peruvian uplands with sufficient sampling were evaluated
Ecological System code	# points evaluated	% points accurate	% of area occupied in map
CES408.543	35	0.714286	0.29
CES409.050	32	0.5	0.08
CES409.051	30	0.4	0.06
CES409.054	60	0.75	0.05
0.48	of Yungas map area evaluated for accuracy
0.624204	Overall accuracy of 4 well-sampled classes (by points)
0.643006	Accuracy weighted by area (of each class)

## Sheet: Peru_UpL_grouping
General groupings of ecological systems	Field	Amazonian Moist forests	Andean Moist forests	Andean dry forests and xeric scrub	Andean grassland and shrubland	White water floodplain forests	Total Number of Samples	User's Accuracy
Map	Amazonian Moist forests	25	11	1	0	0	37	0.675676
	Andean Moist forests	8	113	0	0	0	121	0.933884
Ecological Systems Mapped ECodes	Andean dry forests and xeric scrub	2	3	9	0	0	14	0.642857
	Andean grassland and shrubland	0	9	1	0	0	10	0
	White water floodplain forests	0	0	0	0	0	0	0
	Total Number of Samples	35	136	11	0	0
	Producer's Accuracy	0.714286	0.830882	0.818182	0	0
Overall Accuracy; 5 Generalized Groups	0.807692
Water and Converted-Anthropic were not included in the assessment

## Sheet: Boliv
Ecological systems	Field								Reference On the Ground Ecological System
Map		Antropica	CES406.225	CES406.226	CES406.235	CES406.238	CES406.240	CES406.241	CES406.245	CES406.246	CES406.248	CES406.249	CES406.250	CES406.251	CES406.253	CES408.518	CES408.526	CES408.528	CES408.531	CES408.535	CES408.543	CES408.544	CES408.545	CES408.550	CES408.552	CES408.554	CES408.566	CES408.570	CES408.571	CES408.573	CES408.574	CES408.576	CES408.578	CES409.043	CES409.045	CES409.046	CES409.048	CES409.050	CES409.051	CES409.053	CES409.054	CES409.058	CES409.059	CES409.065	CES409.067	CES409.075	CES409.920		User's Accuracy
	Antropica	0				1								2				1	1	1		1	3					1					1				1	5	3	6	1				1			29	0
	CES406.225		2																																													2	100
	CES406.226			12																																												12	100
	CES406.235				10																																											10	100
	CES406.238					0																																										0	Null
	CES406.240						11	2			1																																					14	78.5714
	CES406.241						3	15	4					5									1																									28	53.5714
Mapped Ecological Systems	CES406.245							1	15																																							16	93.75
	CES406.246									9																																						9	100
	CES406.248										7		1																																			8	87.5
	CES406.249											8		1																																		9	88.8889
	CES406.250												12																																			12	100
	CES406.251													1																																		1	100
	CES406.253														15															1																		16	93.75
	CES408.518															4																																4	100
	CES408.526																3																															3	100
	CES408.528																	2																														2	100
	CES408.531			7															7																													14	50
	CES408.535																			0																												0	Null
	CES408.543																				9																											9	100
	CES408.544																					5																										5	100
	CES408.545																						4																									4	100
	CES408.550																							1																								1	100
	CES408.552																								2																							2	100
	CES408.554																									2																						2	100
	CES408.566																										1																					1	100
	CES408.570																											1																				1	100
	CES408.571			1		1																							7																			9	77.7778
	CES408.573																													0																		0	Null
	CES408.574																														2																	2	100
	CES408.576																															7																7	100
	CES408.578																																5															5	100
	CES409.043																																	3														3	100
	CES409.045																																		0													0	Null
	CES409.046																																			0												0	Null
	CES409.048																																				3							1				4	75
	CES409.050																																					5							1			6	83.3333
	CES409.051																																						0									0	Null
	CES409.053																				1																			2								3	66.6667
	CES409.054																																								0							0	Null
	CES409.058																																		6							2					1	9	22.2222
	CES409.059																																			9			2				11				1	23	47.8261
	CES409.065																																											0				0	Null
	CES409.067																																												0			0	Null
	CES409.075																																													2		2	100
	CES409.920																																														0	0	Null
		0	2	20	10	2	14	18	19	9	8	8	13	9	15	4	3	3	8	1	10	6	8	1	2	2	1	2	7	1	2	7	6	3	6	9	4	10	5	8	1	2	11	1	2	2	2	287
	Producer's Accuracy	Null	100	60	100	0	78.5714	83.3333	78.9474	100	87.5	100	92.3077	11.1111	100	100	100	66.6667	87.5	0	90	83.3333	50	100	100	100	100	50	100	0	100	100	83.3333	100	0	0	75	50	0	25	0	100	100	0	0	100	0
Overall Accuracy including insufficient sample sizes <8	0.722
Overall Accuracy without water and converted/'antropica'	0.802
Average weighted user's accuracy of systems having at least 8 samples	0.7576

## Sheet: Boliv_grouping
General groupings of ecological systems	Field	Beni permanantly flooded	Beni seasonally saturated	Amazonian moist forests	Andean Moist forests	Floodplain forests	Dry Chiquitano forests	Andean dry forest and xeric shrub	Beni Seasonally flooded	Amazonian substrate-driven	Andean substrate- driven	Andean grass and shrublands	Flooded Amazonian vegetation	Total Number of Samples	User's Accuracy
Map	Beni permanantly flooded	16				1								17	0.941176
	Beni seasonally saturated	5	58	1			3		1					68	0.852941
Ecological Systems Mapped ECodes	Amazonian moist forests			34										34	1
	Andean Moist forests				11	1					1			13	0.846154
	Floodplain forests					27			7					34	0.794118
	Dry Chiquitano forests	3					11							14	0.785714
	Andean dry forest and xeric shrub			1				4						5	0.8
	Beni Seasonally flooded	1							32					33	0.969697
	Amazonian substrate-driven									2				2	1
	Andean substrate- driven										0			0	0
	Andean grass and shrublands				19							13		32	0.40625
	Flooded Amazonian vegetation						1		1				9	11	0.818182
	Total Number of Samples	25	58	36	30	29	15	4	41	2	1	13	9
	Producer's Accuracy	0.64	1	0.944444	0.366667	0.931034	0.733333	1	0.780488	1	0	1	1
Overall Accuracy; 12 Generalized Groups	0.825095
